# Supplementary material for: New records of five polydesmidan millipedes (Diplopoda, Polydesmida) from the Ogasawara Islands, Japan, with notes on the postembryonic development of Prosopodesmus spp. (Haplodesmidae)
Source: Biodivers Data J. 2026 Jul 1;14:e194219. doi: 10.3897/BDJ.14.e194219 (PMC13347113; doi:10.3897/BDJ.14.e194219)
Supplement: XML Treatment for Prosopodesmus jacobsoni [file BDJ.14.e194219-treatment1.xml]

<!DOCTYPE tp:taxon-treatment
  PUBLIC "-//TaxonX//DTD Taxonomic Treatment Publishing DTD v0 20100105//EN" "tax-treatment-NSO.dtd">
<tp:taxon-treatment xmlns:tp="http://www.plazi.org/taxpub"><tp:treatment-meta><mixed-citation publication-type="journal"><person-group><name><surname>Chiyoda</surname><given-names>Soma</given-names></name><name><surname>Hisasue</surname><given-names>Yu</given-names></name><name><surname>Yoshino</surname><given-names>Hiroki</given-names></name><name><surname>Kuwahara</surname><given-names>Ryosuke</given-names></name><name><surname>Miura</surname><given-names>Toru</given-names></name></person-group><article-title>New records of five polydesmidan millipedes (<tp:taxon-name><tp:taxon-name-part taxon-name-part-type="class">Diplopoda</tp:taxon-name-part></tp:taxon-name>, <tp:taxon-name><tp:taxon-name-part taxon-name-part-type="order">Polydesmida</tp:taxon-name-part></tp:taxon-name>) from the Ogasawara Islands, Japan, with notes on the postembryonic development of <italic><tp:taxon-name><tp:taxon-name-part taxon-name-part-type="genus" reg="Prosopodesmus">Prosopodesmus</tp:taxon-name-part></tp:taxon-name></italic> spp. (<tp:taxon-name><tp:taxon-name-part taxon-name-part-type="family">Haplodesmidae</tp:taxon-name-part></tp:taxon-name>)</article-title><source>Biodivers Data J</source><day>01</day><month>07</month><year>2026</year><volume>14</volume><pub-id pub-id-type="doi">10.3897/BDJ.14.e194219</pub-id></mixed-citation></tp:treatment-meta><tp:nomenclature><tp:taxon-name><object-id xmlns:xlink="http://www.w3.org/1999/xlink" content-type="arpha" xlink:type="simple">76037092-133B-5748-9BDC-B3217C124EBA</object-id><tp:taxon-name-part taxon-name-part-type="genus">Prosopodesmus</tp:taxon-name-part> <tp:taxon-name-part taxon-name-part-type="species">jacobsoni</tp:taxon-name-part></tp:taxon-name><tp:taxon-authority>Silvestri, 1910</tp:taxon-authority><tp:nomenclature-citation-list><tp:nomenclature-citation><tp:taxon-name>
                <tp:taxon-name-part taxon-name-part-type="genus" reg="Prosopodesmus"/>
                <tp:taxon-name-part taxon-name-part-type="species" reg="jacobsoni"/>
              </tp:taxon-name><comment><italic><tp:taxon-name><tp:taxon-name-part taxon-name-part-type="genus" reg="Prosopodesmus">Prosopodesmus</tp:taxon-name-part> <tp:taxon-name-part taxon-name-part-type="species" reg="jacobsoni">jacobsoni</tp:taxon-name-part></tp:taxon-name></italic> Silvestri, 1910 - <xref ref-type="bibr" rid="B13944828">Silvestri (1910)</xref>: 362, figs. 6, 7.</comment></tp:nomenclature-citation><tp:nomenclature-citation><tp:taxon-name>
                <tp:taxon-name-part taxon-name-part-type="genus" reg="Prosopodesmus"/>
                <tp:taxon-name-part taxon-name-part-type="species" reg="jacobsoni"/>
              </tp:taxon-name><comment><italic><tp:taxon-name><tp:taxon-name-part taxon-name-part-type="genus" reg="Homodesmus">Homodesmus</tp:taxon-name-part> <tp:taxon-name-part taxon-name-part-type="species" reg="parvus">parvus</tp:taxon-name-part></tp:taxon-name></italic> Chamberlin, 1918 - <xref ref-type="bibr" rid="B13944525">Chamberlin (1918)</xref>: 223. Synonymised by <xref ref-type="bibr" rid="B13944736">Loomis (1950)</xref>: 166.</comment></tp:nomenclature-citation><tp:nomenclature-citation><tp:taxon-name>
                <tp:taxon-name-part taxon-name-part-type="genus" reg="Prosopodesmus"/>
                <tp:taxon-name-part taxon-name-part-type="species" reg="jacobsoni"/>
              </tp:taxon-name><comment><italic><tp:taxon-name><tp:taxon-name-part taxon-name-part-type="genus" reg="Prosopodesmus">Prosopodesmus</tp:taxon-name-part> <tp:taxon-name-part taxon-name-part-type="species" reg="jacobsoni">jacobsoni</tp:taxon-name-part> <tp:taxon-name-part taxon-name-part-type="subspecies" reg="hilaris">hilaris</tp:taxon-name-part></tp:taxon-name></italic> Brölemann, 1920 - <xref ref-type="bibr" rid="B14098389">Brölemann (1920)</xref>: 226, text figs. LXXXI–LXXXII, pl. figs. 134–144. Synonymised by <xref ref-type="bibr" rid="B13944655">Hoffman (1999)</xref>: 453.</comment></tp:nomenclature-citation></tp:nomenclature-citation-list></tp:nomenclature><tp:treatment-sec sec-type="materials"><title>Materials</title><list list-type="alpha-lower" list-content="occurrences"><list-item><p><bold>Type status:</bold> <named-content xmlns:xlink="http://www.w3.org/1999/xlink" content-type="dwc:typeStatus" xlink:type="simple">Other material</named-content>. <bold>Occurrence:</bold> catalogNumber: <named-content xmlns:xlink="http://www.w3.org/1999/xlink" content-type="dwc:catalogNumber" xlink:type="simple">KPM-NKB 2034</named-content>; occurrenceRemarks: <named-content xmlns:xlink="http://www.w3.org/1999/xlink" content-type="dwc:occurrenceRemarks" xlink:type="simple">Dissected head, rings 5–7, ring 8, and rings 17–20 of a female adult from ethanol-preserved specimen, mounted on SEM stub.</named-content>; recordedBy: <named-content xmlns:xlink="http://www.w3.org/1999/xlink" content-type="dwc:recordedBy" xlink:type="simple">Yu Hisasue</named-content>; individualCount: <named-content xmlns:xlink="http://www.w3.org/1999/xlink" content-type="dwc:individualCount" xlink:type="simple">1</named-content>; sex: <named-content xmlns:xlink="http://www.w3.org/1999/xlink" content-type="dwc:sex" xlink:type="simple">female</named-content>; lifeStage: <named-content xmlns:xlink="http://www.w3.org/1999/xlink" content-type="dwc:lifeStage" xlink:type="simple">adult</named-content>; associatedOccurrences: <named-content xmlns:xlink="http://www.w3.org/1999/xlink" content-type="dwc:associatedOccurrences" xlink:type="simple">derived from catalogNumber: KPM-NKB 2033</named-content>; occurrenceID: <named-content xmlns:xlink="http://www.w3.org/1999/xlink" content-type="dwc:occurrenceID" xlink:type="simple">10F81BAB-2E24-5CE2-A456-6CC48BF416BB</named-content>; <bold>Taxon:</bold> scientificName: <named-content xmlns:xlink="http://www.w3.org/1999/xlink" content-type="dwc:scientificName" xlink:type="simple"><tp:taxon-name><tp:taxon-name-part taxon-name-part-type="genus" reg="Prosopodesmus">Prosopodesmus</tp:taxon-name-part> <tp:taxon-name-part taxon-name-part-type="species" reg="jacobsoni">jacobsoni</tp:taxon-name-part></tp:taxon-name> Silvestri, 1910</named-content>; kingdom: <named-content xmlns:xlink="http://www.w3.org/1999/xlink" content-type="dwc:kingdom" xlink:type="simple"><tp:taxon-name><tp:taxon-name-part taxon-name-part-type="kingdom">Animalia</tp:taxon-name-part></tp:taxon-name></named-content>; phylum: <named-content xmlns:xlink="http://www.w3.org/1999/xlink" content-type="dwc:phylum" xlink:type="simple"><tp:taxon-name><tp:taxon-name-part taxon-name-part-type="phylum">Arthropoda</tp:taxon-name-part></tp:taxon-name></named-content>; class: <named-content xmlns:xlink="http://www.w3.org/1999/xlink" content-type="dwc:class" xlink:type="simple"><tp:taxon-name><tp:taxon-name-part taxon-name-part-type="class">Diplopoda</tp:taxon-name-part></tp:taxon-name></named-content>; order: <named-content xmlns:xlink="http://www.w3.org/1999/xlink" content-type="dwc:order" xlink:type="simple"><tp:taxon-name><tp:taxon-name-part taxon-name-part-type="order">Polydesmida</tp:taxon-name-part></tp:taxon-name></named-content>; family: <named-content xmlns:xlink="http://www.w3.org/1999/xlink" content-type="dwc:family" xlink:type="simple"><tp:taxon-name><tp:taxon-name-part taxon-name-part-type="family">Haplodesmidae</tp:taxon-name-part></tp:taxon-name></named-content>; genus: <named-content xmlns:xlink="http://www.w3.org/1999/xlink" content-type="dwc:genus" xlink:type="simple"><tp:taxon-name><tp:taxon-name-part taxon-name-part-type="genus">Prosopodesmus</tp:taxon-name-part></tp:taxon-name></named-content>; specificEpithet: <named-content xmlns:xlink="http://www.w3.org/1999/xlink" content-type="dwc:specificEpithet" xlink:type="simple"><tp:taxon-name><tp:taxon-name-part taxon-name-part-type="genus" reg="Prosopodesmus"/><tp:taxon-name-part taxon-name-part-type="species" reg="jacobsoni">jacobsoni</tp:taxon-name-part></tp:taxon-name></named-content>; <bold>Location:</bold> islandGroup: <named-content xmlns:xlink="http://www.w3.org/1999/xlink" content-type="dwc:islandGroup" xlink:type="simple">Ogasawara Islands</named-content>; island: <named-content xmlns:xlink="http://www.w3.org/1999/xlink" content-type="dwc:island" xlink:type="simple">Chichi-jima Island</named-content>; country: <named-content xmlns:xlink="http://www.w3.org/1999/xlink" content-type="dwc:country" xlink:type="simple">Japan</named-content>; countryCode: <named-content xmlns:xlink="http://www.w3.org/1999/xlink" content-type="dwc:countryCode" xlink:type="simple">JP</named-content>; stateProvince: <named-content xmlns:xlink="http://www.w3.org/1999/xlink" content-type="dwc:stateProvince" xlink:type="simple">Tokyo</named-content>; county: <named-content xmlns:xlink="http://www.w3.org/1999/xlink" content-type="dwc:county" xlink:type="simple">Ogasawara</named-content>; municipality: <named-content xmlns:xlink="http://www.w3.org/1999/xlink" content-type="dwc:municipality" xlink:type="simple">Futago</named-content>; verbatimLocality: <named-content xmlns:xlink="http://www.w3.org/1999/xlink" content-type="dwc:verbatimLocality" xlink:type="simple">Futago, Chichi-jima Island, Ogasawara Islands, Tokyo, Japan</named-content>; decimalLatitude: <named-content xmlns:xlink="http://www.w3.org/1999/xlink" content-type="dwc:decimalLatitude" xlink:type="simple">27.064038</named-content>; decimalLongitude: <named-content xmlns:xlink="http://www.w3.org/1999/xlink" content-type="dwc:decimalLongitude" xlink:type="simple">142.19379</named-content>; geodeticDatum: <named-content xmlns:xlink="http://www.w3.org/1999/xlink" content-type="dwc:geodeticDatum" xlink:type="simple">WGS84</named-content>; georeferenceVerificationStatus: <named-content xmlns:xlink="http://www.w3.org/1999/xlink" content-type="dwc:georeferenceVerificationStatus" xlink:type="simple">verified by collector</named-content>; <bold>Identification:</bold> identifiedBy: <named-content xmlns:xlink="http://www.w3.org/1999/xlink" content-type="dwc:identifiedBy" xlink:type="simple">Soma Chiyoda</named-content>; dateIdentified: <named-content xmlns:xlink="http://www.w3.org/1999/xlink" content-type="dwc:dateIdentified" xlink:type="simple">2025–2026</named-content>; <bold>Event:</bold> samplingProtocol: <named-content xmlns:xlink="http://www.w3.org/1999/xlink" content-type="dwc:samplingProtocol" xlink:type="simple">sifting</named-content>; eventDate: <named-content xmlns:xlink="http://www.w3.org/1999/xlink" content-type="dwc:eventDate" xlink:type="simple">2023-12-09</named-content>; year: <named-content xmlns:xlink="http://www.w3.org/1999/xlink" content-type="dwc:year" xlink:type="simple">2023</named-content>; month: <named-content xmlns:xlink="http://www.w3.org/1999/xlink" content-type="dwc:month" xlink:type="simple">12</named-content>; day: <named-content xmlns:xlink="http://www.w3.org/1999/xlink" content-type="dwc:day" xlink:type="simple">9</named-content>; <bold>Record Level:</bold> institutionCode: <named-content xmlns:xlink="http://www.w3.org/1999/xlink" content-type="dwc:institutionCode" xlink:type="simple">KPM</named-content>; basisOfRecord: <named-content xmlns:xlink="http://www.w3.org/1999/xlink" content-type="dwc:basisOfRecord" xlink:type="simple">PreservedSpecimen</named-content></p></list-item><list-item><p><bold>Type status:</bold> <named-content xmlns:xlink="http://www.w3.org/1999/xlink" content-type="dwc:typeStatus" xlink:type="simple">Other material</named-content>. <bold>Occurrence:</bold> catalogNumber: <named-content xmlns:xlink="http://www.w3.org/1999/xlink" content-type="dwc:catalogNumber" xlink:type="simple">KPM-NKB 2035</named-content>; occurrenceRemarks: <named-content xmlns:xlink="http://www.w3.org/1999/xlink" content-type="dwc:occurrenceRemarks" xlink:type="simple">Vial contains 3 males (stadium VII), 4 females (stadium VII), 4 males (stadium VI), 6 females (stadium VI), 1 male (stadium V), 1 female (stadium V), and 1 male (stadium IV); body parts of a male juvenile (stadium VII) specimen were dissected and prepared as a separate SEM stub.</named-content>; recordedBy: <named-content xmlns:xlink="http://www.w3.org/1999/xlink" content-type="dwc:recordedBy" xlink:type="simple">Soma Chiyoda</named-content>; individualCount: <named-content xmlns:xlink="http://www.w3.org/1999/xlink" content-type="dwc:individualCount" xlink:type="simple">20</named-content>; sex: <named-content xmlns:xlink="http://www.w3.org/1999/xlink" content-type="dwc:sex" xlink:type="simple">mixed sexes</named-content>; lifeStage: <named-content xmlns:xlink="http://www.w3.org/1999/xlink" content-type="dwc:lifeStage" xlink:type="simple">stadia IV–VII juvenile</named-content>; associatedOccurrences: <named-content xmlns:xlink="http://www.w3.org/1999/xlink" content-type="dwc:associatedOccurrences" xlink:type="simple">SEM-derived catalogNumber: KPM-NKB 2036</named-content>; occurrenceID: <named-content xmlns:xlink="http://www.w3.org/1999/xlink" content-type="dwc:occurrenceID" xlink:type="simple">57874F47-0586-5943-B277-014FAFB42554</named-content>; <bold>Taxon:</bold> scientificName: <named-content xmlns:xlink="http://www.w3.org/1999/xlink" content-type="dwc:scientificName" xlink:type="simple"><tp:taxon-name><tp:taxon-name-part taxon-name-part-type="genus" reg="Prosopodesmus">Prosopodesmus</tp:taxon-name-part> <tp:taxon-name-part taxon-name-part-type="species" reg="jacobsoni">jacobsoni</tp:taxon-name-part></tp:taxon-name> Silvestri, 1910</named-content>; kingdom: <named-content xmlns:xlink="http://www.w3.org/1999/xlink" content-type="dwc:kingdom" xlink:type="simple"><tp:taxon-name><tp:taxon-name-part taxon-name-part-type="kingdom">Animalia</tp:taxon-name-part></tp:taxon-name></named-content>; phylum: <named-content xmlns:xlink="http://www.w3.org/1999/xlink" content-type="dwc:phylum" xlink:type="simple"><tp:taxon-name><tp:taxon-name-part taxon-name-part-type="phylum">Arthropoda</tp:taxon-name-part></tp:taxon-name></named-content>; class: <named-content xmlns:xlink="http://www.w3.org/1999/xlink" content-type="dwc:class" xlink:type="simple"><tp:taxon-name><tp:taxon-name-part taxon-name-part-type="class">Diplopoda</tp:taxon-name-part></tp:taxon-name></named-content>; order: <named-content xmlns:xlink="http://www.w3.org/1999/xlink" content-type="dwc:order" xlink:type="simple"><tp:taxon-name><tp:taxon-name-part taxon-name-part-type="order">Polydesmida</tp:taxon-name-part></tp:taxon-name></named-content>; family: <named-content xmlns:xlink="http://www.w3.org/1999/xlink" content-type="dwc:family" xlink:type="simple"><tp:taxon-name><tp:taxon-name-part taxon-name-part-type="family">Haplodesmidae</tp:taxon-name-part></tp:taxon-name></named-content>; genus: <named-content xmlns:xlink="http://www.w3.org/1999/xlink" content-type="dwc:genus" xlink:type="simple"><tp:taxon-name><tp:taxon-name-part taxon-name-part-type="genus">Prosopodesmus</tp:taxon-name-part></tp:taxon-name></named-content>; specificEpithet: <named-content xmlns:xlink="http://www.w3.org/1999/xlink" content-type="dwc:specificEpithet" xlink:type="simple"><tp:taxon-name><tp:taxon-name-part taxon-name-part-type="genus" reg="Prosopodesmus"/><tp:taxon-name-part taxon-name-part-type="species" reg="jacobsoni">jacobsoni</tp:taxon-name-part></tp:taxon-name></named-content>; <bold>Location:</bold> islandGroup: <named-content xmlns:xlink="http://www.w3.org/1999/xlink" content-type="dwc:islandGroup" xlink:type="simple">Ogasawara Islands</named-content>; island: <named-content xmlns:xlink="http://www.w3.org/1999/xlink" content-type="dwc:island" xlink:type="simple">Chichi-jima Island</named-content>; country: <named-content xmlns:xlink="http://www.w3.org/1999/xlink" content-type="dwc:country" xlink:type="simple">Japan</named-content>; countryCode: <named-content xmlns:xlink="http://www.w3.org/1999/xlink" content-type="dwc:countryCode" xlink:type="simple">JP</named-content>; stateProvince: <named-content xmlns:xlink="http://www.w3.org/1999/xlink" content-type="dwc:stateProvince" xlink:type="simple">Tokyo</named-content>; county: <named-content xmlns:xlink="http://www.w3.org/1999/xlink" content-type="dwc:county" xlink:type="simple">Ogasawara</named-content>; municipality: <named-content xmlns:xlink="http://www.w3.org/1999/xlink" content-type="dwc:municipality" xlink:type="simple">Susaki</named-content>; verbatimLocality: <named-content xmlns:xlink="http://www.w3.org/1999/xlink" content-type="dwc:verbatimLocality" xlink:type="simple">Susaki, Chichi-jima Island, Ogasawara Islands, Tokyo, Japan</named-content>; decimalLatitude: <named-content xmlns:xlink="http://www.w3.org/1999/xlink" content-type="dwc:decimalLatitude" xlink:type="simple">27.072318</named-content>; decimalLongitude: <named-content xmlns:xlink="http://www.w3.org/1999/xlink" content-type="dwc:decimalLongitude" xlink:type="simple">142.191601</named-content>; geodeticDatum: <named-content xmlns:xlink="http://www.w3.org/1999/xlink" content-type="dwc:geodeticDatum" xlink:type="simple">WGS84</named-content>; georeferenceVerificationStatus: <named-content xmlns:xlink="http://www.w3.org/1999/xlink" content-type="dwc:georeferenceVerificationStatus" xlink:type="simple">verified by collector</named-content>; <bold>Identification:</bold> identifiedBy: <named-content xmlns:xlink="http://www.w3.org/1999/xlink" content-type="dwc:identifiedBy" xlink:type="simple">Soma Chiyoda</named-content>; dateIdentified: <named-content xmlns:xlink="http://www.w3.org/1999/xlink" content-type="dwc:dateIdentified" xlink:type="simple">2025–2026</named-content>; <bold>Event:</bold> eventDate: <named-content xmlns:xlink="http://www.w3.org/1999/xlink" content-type="dwc:eventDate" xlink:type="simple">2025-02-23</named-content>; year: <named-content xmlns:xlink="http://www.w3.org/1999/xlink" content-type="dwc:year" xlink:type="simple">2025</named-content>; month: <named-content xmlns:xlink="http://www.w3.org/1999/xlink" content-type="dwc:month" xlink:type="simple">2</named-content>; day: <named-content xmlns:xlink="http://www.w3.org/1999/xlink" content-type="dwc:day" xlink:type="simple">23</named-content>; <bold>Record Level:</bold> institutionCode: <named-content xmlns:xlink="http://www.w3.org/1999/xlink" content-type="dwc:institutionCode" xlink:type="simple">KPM</named-content>; basisOfRecord: <named-content xmlns:xlink="http://www.w3.org/1999/xlink" content-type="dwc:basisOfRecord" xlink:type="simple">PreservedSpecimen</named-content></p></list-item><list-item><p><bold>Type status:</bold> <named-content xmlns:xlink="http://www.w3.org/1999/xlink" content-type="dwc:typeStatus" xlink:type="simple">Other material</named-content>. <bold>Occurrence:</bold> catalogNumber: <named-content xmlns:xlink="http://www.w3.org/1999/xlink" content-type="dwc:catalogNumber" xlink:type="simple">KPM-NKB 2039</named-content>; occurrenceRemarks: <named-content xmlns:xlink="http://www.w3.org/1999/xlink" content-type="dwc:occurrenceRemarks" xlink:type="simple">Vial contains 1 male (adult), 1 female (adult), 4 males (stadium VII), 1 male (stadium VI), 1 female (stadium VI), 1 male (stadium V), and 1 male (stadium IV).</named-content>; recordedBy: <named-content xmlns:xlink="http://www.w3.org/1999/xlink" content-type="dwc:recordedBy" xlink:type="simple">Yu Hisasue</named-content>; individualCount: <named-content xmlns:xlink="http://www.w3.org/1999/xlink" content-type="dwc:individualCount" xlink:type="simple">10</named-content>; sex: <named-content xmlns:xlink="http://www.w3.org/1999/xlink" content-type="dwc:sex" xlink:type="simple">mixed sexes</named-content>; lifeStage: <named-content xmlns:xlink="http://www.w3.org/1999/xlink" content-type="dwc:lifeStage" xlink:type="simple">stadia IV–VII juvenile and adult</named-content>; occurrenceID: <named-content xmlns:xlink="http://www.w3.org/1999/xlink" content-type="dwc:occurrenceID" xlink:type="simple">EE7D9729-B541-59AC-A4AB-6F3C58217105</named-content>; <bold>Taxon:</bold> scientificName: <named-content xmlns:xlink="http://www.w3.org/1999/xlink" content-type="dwc:scientificName" xlink:type="simple"><tp:taxon-name><tp:taxon-name-part taxon-name-part-type="genus" reg="Prosopodesmus">Prosopodesmus</tp:taxon-name-part> <tp:taxon-name-part taxon-name-part-type="species" reg="jacobsoni">jacobsoni</tp:taxon-name-part></tp:taxon-name> Silvestri, 1910</named-content>; kingdom: <named-content xmlns:xlink="http://www.w3.org/1999/xlink" content-type="dwc:kingdom" xlink:type="simple"><tp:taxon-name><tp:taxon-name-part taxon-name-part-type="kingdom">Animalia</tp:taxon-name-part></tp:taxon-name></named-content>; phylum: <named-content xmlns:xlink="http://www.w3.org/1999/xlink" content-type="dwc:phylum" xlink:type="simple"><tp:taxon-name><tp:taxon-name-part taxon-name-part-type="phylum">Arthropoda</tp:taxon-name-part></tp:taxon-name></named-content>; class: <named-content xmlns:xlink="http://www.w3.org/1999/xlink" content-type="dwc:class" xlink:type="simple"><tp:taxon-name><tp:taxon-name-part taxon-name-part-type="class">Diplopoda</tp:taxon-name-part></tp:taxon-name></named-content>; order: <named-content xmlns:xlink="http://www.w3.org/1999/xlink" content-type="dwc:order" xlink:type="simple"><tp:taxon-name><tp:taxon-name-part taxon-name-part-type="order">Polydesmida</tp:taxon-name-part></tp:taxon-name></named-content>; family: <named-content xmlns:xlink="http://www.w3.org/1999/xlink" content-type="dwc:family" xlink:type="simple"><tp:taxon-name><tp:taxon-name-part taxon-name-part-type="family">Haplodesmidae</tp:taxon-name-part></tp:taxon-name></named-content>; genus: <named-content xmlns:xlink="http://www.w3.org/1999/xlink" content-type="dwc:genus" xlink:type="simple"><tp:taxon-name><tp:taxon-name-part taxon-name-part-type="genus">Prosopodesmus</tp:taxon-name-part></tp:taxon-name></named-content>; specificEpithet: <named-content xmlns:xlink="http://www.w3.org/1999/xlink" content-type="dwc:specificEpithet" xlink:type="simple"><tp:taxon-name><tp:taxon-name-part taxon-name-part-type="genus" reg="Prosopodesmus"/><tp:taxon-name-part taxon-name-part-type="species" reg="jacobsoni">jacobsoni</tp:taxon-name-part></tp:taxon-name></named-content>; <bold>Location:</bold> islandGroup: <named-content xmlns:xlink="http://www.w3.org/1999/xlink" content-type="dwc:islandGroup" xlink:type="simple">Ogasawara Islands</named-content>; island: <named-content xmlns:xlink="http://www.w3.org/1999/xlink" content-type="dwc:island" xlink:type="simple">Chichi-jima Island</named-content>; country: <named-content xmlns:xlink="http://www.w3.org/1999/xlink" content-type="dwc:country" xlink:type="simple">Japan</named-content>; countryCode: <named-content xmlns:xlink="http://www.w3.org/1999/xlink" content-type="dwc:countryCode" xlink:type="simple">JP</named-content>; stateProvince: <named-content xmlns:xlink="http://www.w3.org/1999/xlink" content-type="dwc:stateProvince" xlink:type="simple">Tokyo</named-content>; county: <named-content xmlns:xlink="http://www.w3.org/1999/xlink" content-type="dwc:county" xlink:type="simple">Ogasawara</named-content>; municipality: <named-content xmlns:xlink="http://www.w3.org/1999/xlink" content-type="dwc:municipality" xlink:type="simple">Susaki</named-content>; verbatimLocality: <named-content xmlns:xlink="http://www.w3.org/1999/xlink" content-type="dwc:verbatimLocality" xlink:type="simple">Susaki, Chichi-jima Island, Ogasawara Islands, Tokyo, Japan</named-content>; decimalLatitude: <named-content xmlns:xlink="http://www.w3.org/1999/xlink" content-type="dwc:decimalLatitude" xlink:type="simple">27.073564</named-content>; decimalLongitude: <named-content xmlns:xlink="http://www.w3.org/1999/xlink" content-type="dwc:decimalLongitude" xlink:type="simple">142.191841</named-content>; geodeticDatum: <named-content xmlns:xlink="http://www.w3.org/1999/xlink" content-type="dwc:geodeticDatum" xlink:type="simple">WGS84</named-content>; georeferenceVerificationStatus: <named-content xmlns:xlink="http://www.w3.org/1999/xlink" content-type="dwc:georeferenceVerificationStatus" xlink:type="simple">unverified</named-content>; georeferenceRemarks: <named-content xmlns:xlink="http://www.w3.org/1999/xlink" content-type="dwc:georeferenceRemarks" xlink:type="simple">Estimated from locality name; original label lacked GPS coordinates.</named-content>; <bold>Identification:</bold> identifiedBy: <named-content xmlns:xlink="http://www.w3.org/1999/xlink" content-type="dwc:identifiedBy" xlink:type="simple">Soma Chiyoda</named-content>; dateIdentified: <named-content xmlns:xlink="http://www.w3.org/1999/xlink" content-type="dwc:dateIdentified" xlink:type="simple">2025–2026</named-content>; <bold>Event:</bold> samplingProtocol: <named-content xmlns:xlink="http://www.w3.org/1999/xlink" content-type="dwc:samplingProtocol" xlink:type="simple">sifting</named-content>; eventDate: <named-content xmlns:xlink="http://www.w3.org/1999/xlink" content-type="dwc:eventDate" xlink:type="simple">2025-02-23</named-content>; year: <named-content xmlns:xlink="http://www.w3.org/1999/xlink" content-type="dwc:year" xlink:type="simple">2025</named-content>; month: <named-content xmlns:xlink="http://www.w3.org/1999/xlink" content-type="dwc:month" xlink:type="simple">2</named-content>; day: <named-content xmlns:xlink="http://www.w3.org/1999/xlink" content-type="dwc:day" xlink:type="simple">23</named-content>; <bold>Record Level:</bold> institutionCode: <named-content xmlns:xlink="http://www.w3.org/1999/xlink" content-type="dwc:institutionCode" xlink:type="simple">KPM</named-content>; basisOfRecord: <named-content xmlns:xlink="http://www.w3.org/1999/xlink" content-type="dwc:basisOfRecord" xlink:type="simple">PreservedSpecimen</named-content></p></list-item><list-item><p><bold>Type status:</bold> <named-content xmlns:xlink="http://www.w3.org/1999/xlink" content-type="dwc:typeStatus" xlink:type="simple">Other material</named-content>. <bold>Occurrence:</bold> catalogNumber: <named-content xmlns:xlink="http://www.w3.org/1999/xlink" content-type="dwc:catalogNumber" xlink:type="simple">KPM-NKB 2040</named-content>; occurrenceRemarks: <named-content xmlns:xlink="http://www.w3.org/1999/xlink" content-type="dwc:occurrenceRemarks" xlink:type="simple">Vial contains 2 males (adult), 3 females (adult), and 1 male (stadium VII).</named-content>; recordedBy: <named-content xmlns:xlink="http://www.w3.org/1999/xlink" content-type="dwc:recordedBy" xlink:type="simple">Yu Hisasue</named-content>; individualCount: <named-content xmlns:xlink="http://www.w3.org/1999/xlink" content-type="dwc:individualCount" xlink:type="simple">6</named-content>; sex: <named-content xmlns:xlink="http://www.w3.org/1999/xlink" content-type="dwc:sex" xlink:type="simple">mixed sexes</named-content>; lifeStage: <named-content xmlns:xlink="http://www.w3.org/1999/xlink" content-type="dwc:lifeStage" xlink:type="simple">stadium VII juvenile and adult</named-content>; occurrenceID: <named-content xmlns:xlink="http://www.w3.org/1999/xlink" content-type="dwc:occurrenceID" xlink:type="simple">94A7127E-A7F8-595A-A0E7-5CB11C24CF23</named-content>; <bold>Taxon:</bold> scientificName: <named-content xmlns:xlink="http://www.w3.org/1999/xlink" content-type="dwc:scientificName" xlink:type="simple"><tp:taxon-name><tp:taxon-name-part taxon-name-part-type="genus" reg="Prosopodesmus">Prosopodesmus</tp:taxon-name-part> <tp:taxon-name-part taxon-name-part-type="species" reg="jacobsoni">jacobsoni</tp:taxon-name-part></tp:taxon-name> Silvestri, 1910</named-content>; kingdom: <named-content xmlns:xlink="http://www.w3.org/1999/xlink" content-type="dwc:kingdom" xlink:type="simple"><tp:taxon-name><tp:taxon-name-part taxon-name-part-type="kingdom">Animalia</tp:taxon-name-part></tp:taxon-name></named-content>; phylum: <named-content xmlns:xlink="http://www.w3.org/1999/xlink" content-type="dwc:phylum" xlink:type="simple"><tp:taxon-name><tp:taxon-name-part taxon-name-part-type="phylum">Arthropoda</tp:taxon-name-part></tp:taxon-name></named-content>; class: <named-content xmlns:xlink="http://www.w3.org/1999/xlink" content-type="dwc:class" xlink:type="simple"><tp:taxon-name><tp:taxon-name-part taxon-name-part-type="class">Diplopoda</tp:taxon-name-part></tp:taxon-name></named-content>; order: <named-content xmlns:xlink="http://www.w3.org/1999/xlink" content-type="dwc:order" xlink:type="simple"><tp:taxon-name><tp:taxon-name-part taxon-name-part-type="order">Polydesmida</tp:taxon-name-part></tp:taxon-name></named-content>; family: <named-content xmlns:xlink="http://www.w3.org/1999/xlink" content-type="dwc:family" xlink:type="simple"><tp:taxon-name><tp:taxon-name-part taxon-name-part-type="family">Haplodesmidae</tp:taxon-name-part></tp:taxon-name></named-content>; genus: <named-content xmlns:xlink="http://www.w3.org/1999/xlink" content-type="dwc:genus" xlink:type="simple"><tp:taxon-name><tp:taxon-name-part taxon-name-part-type="genus">Prosopodesmus</tp:taxon-name-part></tp:taxon-name></named-content>; specificEpithet: <named-content xmlns:xlink="http://www.w3.org/1999/xlink" content-type="dwc:specificEpithet" xlink:type="simple"><tp:taxon-name><tp:taxon-name-part taxon-name-part-type="genus" reg="Prosopodesmus"/><tp:taxon-name-part taxon-name-part-type="species" reg="jacobsoni">jacobsoni</tp:taxon-name-part></tp:taxon-name></named-content>; <bold>Location:</bold> islandGroup: <named-content xmlns:xlink="http://www.w3.org/1999/xlink" content-type="dwc:islandGroup" xlink:type="simple">Ogasawara Islands</named-content>; island: <named-content xmlns:xlink="http://www.w3.org/1999/xlink" content-type="dwc:island" xlink:type="simple">Chichi-jima Island</named-content>; country: <named-content xmlns:xlink="http://www.w3.org/1999/xlink" content-type="dwc:country" xlink:type="simple">Japan</named-content>; countryCode: <named-content xmlns:xlink="http://www.w3.org/1999/xlink" content-type="dwc:countryCode" xlink:type="simple">JP</named-content>; stateProvince: <named-content xmlns:xlink="http://www.w3.org/1999/xlink" content-type="dwc:stateProvince" xlink:type="simple">Tokyo</named-content>; county: <named-content xmlns:xlink="http://www.w3.org/1999/xlink" content-type="dwc:county" xlink:type="simple">Ogasawara</named-content>; municipality: <named-content xmlns:xlink="http://www.w3.org/1999/xlink" content-type="dwc:municipality" xlink:type="simple">Susaki</named-content>; verbatimLocality: <named-content xmlns:xlink="http://www.w3.org/1999/xlink" content-type="dwc:verbatimLocality" xlink:type="simple">Susaki, Chichi-jima Island, Ogasawara Islands, Tokyo, Japan</named-content>; decimalLatitude: <named-content xmlns:xlink="http://www.w3.org/1999/xlink" content-type="dwc:decimalLatitude" xlink:type="simple">27.0736</named-content>; decimalLongitude: <named-content xmlns:xlink="http://www.w3.org/1999/xlink" content-type="dwc:decimalLongitude" xlink:type="simple">142.1919</named-content>; geodeticDatum: <named-content xmlns:xlink="http://www.w3.org/1999/xlink" content-type="dwc:geodeticDatum" xlink:type="simple">WGS84</named-content>; georeferenceVerificationStatus: <named-content xmlns:xlink="http://www.w3.org/1999/xlink" content-type="dwc:georeferenceVerificationStatus" xlink:type="simple">verified by collector</named-content>; <bold>Identification:</bold> identifiedBy: <named-content xmlns:xlink="http://www.w3.org/1999/xlink" content-type="dwc:identifiedBy" xlink:type="simple">Soma Chiyoda</named-content>; dateIdentified: <named-content xmlns:xlink="http://www.w3.org/1999/xlink" content-type="dwc:dateIdentified" xlink:type="simple">2025–2026</named-content>; <bold>Event:</bold> samplingProtocol: <named-content xmlns:xlink="http://www.w3.org/1999/xlink" content-type="dwc:samplingProtocol" xlink:type="simple">sifting</named-content>; eventDate: <named-content xmlns:xlink="http://www.w3.org/1999/xlink" content-type="dwc:eventDate" xlink:type="simple">2025-05-10</named-content>; year: <named-content xmlns:xlink="http://www.w3.org/1999/xlink" content-type="dwc:year" xlink:type="simple">2025</named-content>; month: <named-content xmlns:xlink="http://www.w3.org/1999/xlink" content-type="dwc:month" xlink:type="simple">5</named-content>; day: <named-content xmlns:xlink="http://www.w3.org/1999/xlink" content-type="dwc:day" xlink:type="simple">10</named-content>; <bold>Record Level:</bold> institutionCode: <named-content xmlns:xlink="http://www.w3.org/1999/xlink" content-type="dwc:institutionCode" xlink:type="simple">KPM</named-content>; basisOfRecord: <named-content xmlns:xlink="http://www.w3.org/1999/xlink" content-type="dwc:basisOfRecord" xlink:type="simple">PreservedSpecimen</named-content></p></list-item></list></tp:treatment-sec><tp:treatment-sec sec-type="Diagnosis"><title>Diagnosis</title><p>Based on the descriptions by <xref ref-type="bibr" rid="B13944828">Silvestri (1910)</xref> and <xref ref-type="bibr" rid="B13944449">Blower and Rundle (1980)</xref>, the specimens were identified as <italic><tp:taxon-name><tp:taxon-name-part taxon-name-part-type="genus" reg="Prosopodesmus">P.</tp:taxon-name-part> <tp:taxon-name-part taxon-name-part-type="species" reg="jacobsoni">jacobsoni</tp:taxon-name-part></tp:taxon-name></italic> by the following characters: males with head + 20 rings, 5.3–5.7 mm long (Fig. <xref ref-type="fig" rid="F13930373">2</xref>A, B and Fig. <xref ref-type="fig" rid="F13930375">3</xref>A); female with head + 20 rings, 5.4–5.8 mm long; colour yellowish-brown (Fig. <xref ref-type="fig" rid="F13930373">2</xref>A, B and Fig. <xref ref-type="fig" rid="F13930375">3</xref>B); anterior edge of collum with 12 lobes (Fig. <xref ref-type="fig" rid="F13930373">2</xref>C); ozopores on rings 5, 7–19 (Fig. <xref ref-type="fig" rid="F13930373">2</xref>D); posterior portion of prozonite with small discs and microtubercles (Fig. <xref ref-type="fig" rid="F13930373">2</xref>E and F); posterior edge of telson with 10 lobes (Fig. <xref ref-type="fig" rid="F13930373">2</xref>G); gonopod telopodite bent posteriorly at mid-length, with large lateral lamella on proximal half of telopodite, two subapical teeth, a small projection bearing fine setae slightly proximal to the teeth (Fig. <xref ref-type="fig" rid="F13930373">2</xref>H and Fig. <xref ref-type="fig" rid="F13930375">3</xref>H).</p></tp:treatment-sec><tp:treatment-sec sec-type="Distribution"><title>Distribution</title><p>The mainland United States (Florida, Louisiana), Jamaica, Haiti, Puerto Rico, Virgin Islands, St. Eustatius, Panama, Brazil, Zanzibar, India, Singapore, Indonesia (Java; type locality: “Batavia (Giava)”), Christmas Island (Indian Ocean), New Caledonia, Fiji, Galapagos Islands, Hawaiian Islands, Saipan, Taiwan, Japan (Chichi-jima Island) (<xref ref-type="bibr" rid="B13944828">Silvestri 1910</xref>, <xref ref-type="bibr" rid="B13944534">Chamberlin 1945</xref>, <xref ref-type="bibr" rid="B13944655">Hoffman 1999</xref>, <xref ref-type="bibr" rid="B13944773">Shelley and Golovatch 2000</xref>, <xref ref-type="bibr" rid="B13944682">Jeekel 2006</xref>, <xref ref-type="bibr" rid="B13930284">Akkari and Enghoff 2011</xref>, <xref ref-type="bibr" rid="B13944587">Golovatch et al. 2011</xref>, <xref ref-type="bibr" rid="B13944552">Decker 2013</xref>, present study) (Fig. <xref ref-type="fig" rid="F13928401">1</xref>).</p></tp:treatment-sec><tp:treatment-sec sec-type="Ecology"><title>Ecology</title><p>This species was collected from under fallen logs and stones in forests, as well as from leaf litter accumulated amongst rocks near the coast (Fig. <xref ref-type="fig" rid="F13930375">3</xref>B). <xref ref-type="bibr" rid="B13944828">Silvestri (1910)</xref> collected this species from an ant nest, but in the present study, it was not found in association with ants. Susaki on Chichi-jima Island, where numerous specimens of this species were collected, was reclaimed as a military site in the 1930s (<xref ref-type="bibr" rid="B13944691">Kamijo 2010</xref>) and the area is still considered to be a frequently disturbed environment.</p></tp:treatment-sec><tp:treatment-sec sec-type="Notes"><title>Notes</title><sec sec-type="Japanese name"><title>Japanese name</title><p>We herein propose the new Japanese name “Yakobuson-kamayasude” (Japanese: ヤコブソンカマヤスデ) for this species. This Japanese name is derived from the specific epithet of this species.</p></sec></tp:treatment-sec><tp:treatment-sec sec-type="Postembryonic development"><title>Postembryonic development</title><p>Individuals representing each developmental stage from stadium IV juvenile to the adult were collected (Fig. <xref ref-type="fig" rid="F13930375">3</xref>A and B). Developmental stadia were determined, based on the number of body rings, following the postembryonic developmental pattern of <italic><tp:taxon-name><tp:taxon-name-part taxon-name-part-type="genus" reg="Prosopodesmus">P.</tp:taxon-name-part> <tp:taxon-name-part taxon-name-part-type="species" reg="panporus">panporus</tp:taxon-name-part></tp:taxon-name></italic> described by <xref ref-type="bibr" rid="B13944449">Blower and Rundle (1980)</xref>. The number of body rings, leg pairs and body length at each stadium are summarised in Table <xref ref-type="table" rid="T13939951">2</xref>.</p><p>In all five stadia examined, from stadium IV juveniles to adults, a pair of gonopod primordia or fully developed gonopods was present on the ventral side of ring 7 in males (Fig. <xref ref-type="fig" rid="F13930375">3</xref>D–H). In stadium IV juveniles, the gonopod primordia were papillary, each slightly smaller in diameter than the coxa of the walking leg on ring 7. The left and right primordia showed no medial contact (Fig. <xref ref-type="fig" rid="F13930375">3</xref>D). In stadium V juveniles, the gonopod primordia remained papillary and were still slightly smaller than the coxa of the leg on ring 7. The left and right primordia were in slight medial contact (Fig. <xref ref-type="fig" rid="F13930375">3</xref>E). In stadium VI juveniles, the gonopod primordia became irregularly circular, each approximately equal in diameter to the coxa of the leg on ring 7. A weak transverse groove was present laterally and the left and right primordia were in medial contact (Fig. <xref ref-type="fig" rid="F13930375">3</xref>F). In stadium VII juveniles, the gonopod primordia were semicircular, each approximately 1.5 times wider than the diameter of the coxa of the leg on ring 7. Each primordium was divided into anterior and posterior regions by an oblique groove; the anterior region with a rough surface, whereas the posterior region was smooth. The left and right primordia were in medial contact and together formed an elliptical structure (Fig. <xref ref-type="fig" rid="F13930375">3</xref>G).</p><p>In adults, the gonopods were semicircular in ventral view, each slightly exceeding twice the diameter of the coxa of the leg on ring 7 in width. The coxa exhibited a coarse, reticulate surface texture and bore a well-developed telopodite on the medial side. The telopodite had a smooth surface with dense setae at its base. The left and right gonopods were in medial contact, together forming an almost circular structure (Fig. <xref ref-type="fig" rid="F13930373">2</xref>H and Fig. <xref ref-type="fig" rid="F13930375">3</xref>H).</p></tp:treatment-sec><tp:treatment-sec><!--Section generated to contain objects referenced in tp:taxon-treatment.--><fig id="F13930373" position="float" orientation="portrait"><object-id xmlns:xlink="http://www.w3.org/1999/xlink" content-type="arpha" xlink:type="simple">4853218C-DA97-5EA4-8842-CD38DEE6E1E1</object-id><object-id xmlns:xlink="http://www.w3.org/1999/xlink" content-type="doi" xlink:type="simple">10.3897/BDJ.14.e194219.figure5</object-id><label>Figure 2.</label><caption><p><italic><tp:taxon-name><tp:taxon-name-part taxon-name-part-type="genus" reg="Prosopodesmus">Prosopodesmus</tp:taxon-name-part> <tp:taxon-name-part taxon-name-part-type="species" reg="jacobsoni">jacobsoni</tp:taxon-name-part></tp:taxon-name></italic> Silvestri, 1910 from Chichi-jima Island (<bold>A</bold>–<bold>C</bold>: KPM-NKB 2040; <bold>D–F</bold>, <bold>H</bold>: KPM-NKB 2039; <bold>G</bold>: KPM-NKB 2034) and <italic><tp:taxon-name><tp:taxon-name-part taxon-name-part-type="genus" reg="Prosopodesmus">P.</tp:taxon-name-part> <tp:taxon-name-part taxon-name-part-type="species" reg="panporus">panporus</tp:taxon-name-part></tp:taxon-name></italic> Blower &amp; Rundle, 1980 from Haha-jima Island (<bold>I</bold>, <bold>J</bold>, <bold>P</bold>: KPM-NKB 2043; <bold>K–O</bold>: KPM-NKB 2044). <bold>A, B</bold> Dorsal view (<bold>A</bold>) and ventral view (<bold>B</bold>) of male adult; <bold>C</bold> Ventral view of head and collum; <bold>D</bold> Lateral view of rings 5, 6; <bold>E</bold> Dorsal view of ring 8; <bold>F</bold> Magnified view of the boxed area in (<bold>E</bold>), showing details of the prozonite surface; <bold>G</bold> Ventral view of telson; <bold>H</bold> Medial view of left gonopod; <bold>I, J</bold> Dorsal view (<bold>I</bold>) and ventral view (<bold>J</bold>) of male adult; <bold>K</bold> Ventral view of head and collum; <bold>L</bold> Lateral view of rings 5, 6; <bold>M</bold> Dorsal view of ring 8; <bold>N</bold> Magnified view of the boxed area in (<bold>M</bold>), showing details of the prozonite surface; <bold>O</bold> Ventral view of telson; <bold>P</bold> Medial view of left gonopod. Arrowheads in (<bold>D, L</bold>) indicate ozopores. Abbreviations: d, disc; mt, microtubercles; p, posterior portion of prozonite; r, ring (e.g. r5 = ring 5). Scale bars: 1 mm (<bold>A, B, I, J</bold>); 200 μm (<bold>E, M</bold>); 100 μm (<bold>C, D, G, K, L, O</bold>); 50 μm (<bold>F, H, N, P</bold>).</p></caption><graphic xmlns:xlink="http://www.w3.org/1999/xlink" xlink:href="bdj-14-e194219-g002.png" position="float" id="oo_1549585.png" orientation="portrait" xlink:type="simple"><uri content-type="original_file" xlink:type="simple">https://binary.pensoft.net/fig/1549585</uri></graphic></fig><fig id="F13930375" position="float" orientation="portrait"><object-id xmlns:xlink="http://www.w3.org/1999/xlink" content-type="arpha" xlink:type="simple">B79E98BD-50D6-5E14-B890-318CDFB9F612</object-id><object-id xmlns:xlink="http://www.w3.org/1999/xlink" content-type="doi" xlink:type="simple">10.3897/BDJ.14.e194219.figure1</object-id><label>Figure 3.</label><caption><p>Postembryonic development of <italic><tp:taxon-name><tp:taxon-name-part taxon-name-part-type="genus" reg="Prosopodesmus">Prosopodesmus</tp:taxon-name-part></tp:taxon-name></italic> spp. <bold>A</bold> Lateral views of stadium IV–VII juvenile males and an adult male of <italic><tp:taxon-name><tp:taxon-name-part taxon-name-part-type="genus" reg="Prosopodesmus">P.</tp:taxon-name-part> <tp:taxon-name-part taxon-name-part-type="species" reg="jacobsoni">jacobsoni</tp:taxon-name-part></tp:taxon-name></italic> (IV–VI: KPM-NKB 2035; VII: KPM-NKB 2039; VIII: KPM-NKB 2040); <bold>B</bold> Various developmental stages of <italic><tp:taxon-name><tp:taxon-name-part taxon-name-part-type="genus" reg="Prosopodesmus">P.</tp:taxon-name-part> <tp:taxon-name-part taxon-name-part-type="species" reg="jacobsoni">jacobsoni</tp:taxon-name-part></tp:taxon-name></italic> observed beneath stones, photographed in Susaki, Chichi-jima Island; <bold>C</bold> Lateral views of a stadium VI juvenile male and an adult male of <italic><tp:taxon-name><tp:taxon-name-part taxon-name-part-type="genus" reg="Prosopodesmus">P.</tp:taxon-name-part> <tp:taxon-name-part taxon-name-part-type="species" reg="panporus">panporus</tp:taxon-name-part></tp:taxon-name></italic> (KPM-NKB 2043). <bold>A, C</bold> The number of body rings (“C” for collum + podous rings + apodous rings + “T” for telson) is shown to the right of each SEM image; <bold>D–J</bold> Ventral view of ring 7 in males, showing gonopod primordia or fully formed gonopods: <bold>D–H</bold>, <italic><tp:taxon-name><tp:taxon-name-part taxon-name-part-type="genus" reg="Prosopodesmus">P.</tp:taxon-name-part> <tp:taxon-name-part taxon-name-part-type="species" reg="jacobsoni">jacobsoni</tp:taxon-name-part></tp:taxon-name></italic> (<bold>D</bold>–<bold>F</bold>: KPM-NKB 2035; <bold>G</bold>: KPM-NKB 2039; <bold>H</bold>: KPM-NKB 2040); <bold>I, J</bold>, <italic><tp:taxon-name><tp:taxon-name-part taxon-name-part-type="genus" reg="Prosopodesmus">P.</tp:taxon-name-part> <tp:taxon-name-part taxon-name-part-type="species" reg="panporus">panporus</tp:taxon-name-part></tp:taxon-name></italic> (KPM-NKB 2043). Scale bars: 1 mm (<bold>A, C</bold>); 50 μm (<bold>D–J</bold>).</p></caption><graphic xmlns:xlink="http://www.w3.org/1999/xlink" xlink:href="bdj-14-e194219-g003.png" position="float" id="oo_1549586.png" orientation="portrait" xlink:type="simple"><uri content-type="original_file" xlink:type="simple">https://binary.pensoft.net/fig/1549586</uri></graphic></fig><fig id="F13928401" position="float" orientation="portrait"><object-id xmlns:xlink="http://www.w3.org/1999/xlink" content-type="arpha" xlink:type="simple">DABED654-FA05-5E14-9875-4748EA6D9FC4</object-id><object-id xmlns:xlink="http://www.w3.org/1999/xlink" content-type="doi" xlink:type="simple">10.3897/BDJ.14.e194219.figure6</object-id><label>Figure 1.</label><caption><p>Distribution map of the five newly-recorded millipede species. <bold>A</bold> Map showing the localities of Ototo-jima, Ani-jima, Chichi-jima and Haha-jima Islands in the Ogasawara Islands and the corresponding collection sites of the five species, based on voucher specimens examined in the present study and reexamined materials from <xref ref-type="bibr" rid="B13944909">Tanabe (1991)</xref>; <bold>B</bold> Previously known distributions of the five species from East Asia to Oceania, including records from the present study.</p></caption><graphic xmlns:xlink="http://www.w3.org/1999/xlink" xlink:href="bdj-14-e194219-g001.png" position="float" id="oo_1554762.png" orientation="portrait" xlink:type="simple"><uri content-type="original_file" xlink:type="simple">https://binary.pensoft.net/fig/1554762</uri></graphic></fig><table-wrap id="T13939951" position="float" orientation="portrait"><label>Table 2.</label><caption><p>Stadial composition and changes in ring number and body length in <italic><tp:taxon-name><tp:taxon-name-part taxon-name-part-type="genus" reg="Prosopodesmus">Prosopodesmus</tp:taxon-name-part></tp:taxon-name></italic> spp. observed in the present study.</p></caption><table rules="all" border="0"><tbody><tr><td rowspan="1" colspan="1">Species</td><td rowspan="1" colspan="1">Stadium</td><td rowspan="1" colspan="1">Number of collected individuals</td><td rowspan="1" colspan="1">Body ring formula</td><td rowspan="1" colspan="1">Number of leg pairs</td><td rowspan="1" colspan="1">Body length [mm]</td></tr><tr><td rowspan="1" colspan="1">
              <italic>
                <tp:taxon-name><tp:taxon-name-part taxon-name-part-type="genus" reg="Prosopodesmus">P.</tp:taxon-name-part> <tp:taxon-name-part taxon-name-part-type="species" reg="jacobsoni">jacobsoni</tp:taxon-name-part></tp:taxon-name>
              </italic>
            </td><td rowspan="1" colspan="1">IV</td><td rowspan="1" colspan="1">3♂</td><td rowspan="1" colspan="1">15 (C+10+3+T)</td><td rowspan="1" colspan="1">♂16 / ♀-</td><td rowspan="1" colspan="1">♂2.2–2.3 / ♀-</td></tr><tr><td rowspan="1" colspan="1"/><td rowspan="1" colspan="1">V</td><td rowspan="1" colspan="1">3♂2♀</td><td rowspan="1" colspan="1">17 (C+13+2+T)</td><td rowspan="1" colspan="1">♂22 / ♀23</td><td rowspan="1" colspan="1">♂2.7–2.9 / ♀2.7–3.0</td></tr><tr><td rowspan="1" colspan="1"/><td rowspan="1" colspan="1">VI</td><td rowspan="1" colspan="1">10♂15♀</td><td rowspan="1" colspan="1">18 (C+15+1+T)</td><td rowspan="1" colspan="1">♂26 / ♀27</td><td rowspan="1" colspan="1">♂3.4–3.9 / ♀3.5–4.0</td></tr><tr><td rowspan="1" colspan="1"/><td rowspan="1" colspan="1">VII</td><td rowspan="1" colspan="1">16♂16♀</td><td rowspan="1" colspan="1">19 (C+16+1+T)</td><td rowspan="1" colspan="1">♂28 / ♀29</td><td rowspan="1" colspan="1">♂4.2–4.8 / ♀4.3–4.9</td></tr><tr><td rowspan="1" colspan="1"/><td rowspan="1" colspan="1">VIII</td><td rowspan="1" colspan="1">4♂6♀</td><td rowspan="1" colspan="1">20 (C+17+1+T)</td><td rowspan="1" colspan="1">♂30 / ♀31</td><td rowspan="1" colspan="1">♂5.3–5.7 / ♀5.4–5.8</td></tr><tr><td rowspan="1" colspan="1">
              <italic>
                <tp:taxon-name><tp:taxon-name-part taxon-name-part-type="genus" reg="Prosopodesmus">P.</tp:taxon-name-part> <tp:taxon-name-part taxon-name-part-type="species" reg="panporus">panporus</tp:taxon-name-part></tp:taxon-name>
              </italic>
            </td><td rowspan="1" colspan="1">VI</td><td rowspan="1" colspan="1">1♂</td><td rowspan="1" colspan="1">18 (C+15+1+T)</td><td rowspan="1" colspan="1">♂26 / ♀-</td><td rowspan="1" colspan="1">♂3.0 / ♀-</td></tr><tr><td rowspan="1" colspan="1"/><td rowspan="1" colspan="1">VII</td><td rowspan="1" colspan="1">2♂</td><td rowspan="1" colspan="1">19 (C+16+1+T)</td><td rowspan="1" colspan="1">♂28 / ♀-</td><td rowspan="1" colspan="1">♂3.5–3.7 / ♀-</td></tr><tr><td rowspan="1" colspan="1"/><td rowspan="1" colspan="1">VIII</td><td rowspan="1" colspan="1">1♀</td><td rowspan="1" colspan="1">20 (C+17+1+T)</td><td rowspan="1" colspan="1">♀31</td><td rowspan="1" colspan="1">♀3.5</td></tr></tbody></table></table-wrap></tp:treatment-sec><ref-list><ref id="B13944828"><element-citation xmlns:xlink="http://www.w3.org/1999/xlink" publication-type="article" xlink:type="simple"><person-group person-group-type="author"><name name-style="western"><surname>Silvestri</surname><given-names>F</given-names></name></person-group><year>1910</year><article-title>Descrizioni preliminari di nuovi generi di Diplopodi. I. <tp:taxon-name><tp:taxon-name-part taxon-name-part-type="superfamily">Polydesmoidea</tp:taxon-name-part></tp:taxon-name></article-title><source>Zoologischer Anzeiger</source><volume>35</volume><fpage>357</fpage><lpage>364</lpage></element-citation></ref><ref id="B13944525"><element-citation xmlns:xlink="http://www.w3.org/1999/xlink" publication-type="article" xlink:type="simple"><person-group person-group-type="author"><name name-style="western"><surname>Chamberlin</surname><given-names>R, V</given-names></name></person-group><year>1918</year><article-title>The <tp:taxon-name><tp:taxon-name-part taxon-name-part-type="class">Chilopoda</tp:taxon-name-part></tp:taxon-name> and <tp:taxon-name><tp:taxon-name-part taxon-name-part-type="class">Diplopoda</tp:taxon-name-part></tp:taxon-name> of the West Indies</article-title><source>Bulletin of the Museum of Comparative Zoology</source><volume>62</volume><issue>5</issue><fpage>151</fpage><lpage>262</lpage></element-citation></ref><ref id="B13944736"><element-citation xmlns:xlink="http://www.w3.org/1999/xlink" publication-type="article" xlink:type="simple"><person-group person-group-type="author"><name name-style="western"><surname>Loomis</surname><given-names>H, F</given-names></name></person-group><year>1950</year><article-title>Synonymy of some native American and introduced millipeds</article-title><source>Journal of the Washington Academy of Sciences</source><volume>40</volume><fpage>164</fpage><lpage>166</lpage></element-citation></ref><ref id="B14098389"><element-citation xmlns:xlink="http://www.w3.org/1999/xlink" publication-type="book" xlink:type="simple"><person-group person-group-type="author"><name name-style="western"><surname>Brölemann</surname><given-names>H, W</given-names></name></person-group><year>1920</year><source><tp:taxon-name><tp:taxon-name-part taxon-name-part-type="class">Diplopoda</tp:taxon-name-part></tp:taxon-name>. Voyage de Ch. Alluaud et R. Jeannel en Afrique Orientale (1911–1912). Résultats scientifiques. Myriapodes. III</source><publisher-name>L'Homme</publisher-name><publisher-loc>Paris</publisher-loc><size units="page">49–298</size></element-citation></ref><ref id="B13944655"><element-citation xmlns:xlink="http://www.w3.org/1999/xlink" publication-type="article" xlink:type="simple"><person-group person-group-type="author"><name name-style="western"><surname>Hoffman</surname><given-names>R, L</given-names></name></person-group><year>1999</year><article-title>Checklist of the millipedes of North and Middle America</article-title><source>Virginia Museum of Natural History, special publication</source><volume>8</volume><fpage>1</fpage><lpage>584</lpage></element-citation></ref><ref id="B13944449"><element-citation xmlns:xlink="http://www.w3.org/1999/xlink" publication-type="article" xlink:type="simple"><person-group person-group-type="author"><name name-style="western"><surname>Blower</surname><given-names>J, G</given-names></name><name name-style="western"><surname>Rundle</surname><given-names>A, J</given-names></name></person-group><year>1980</year><article-title><italic><tp:taxon-name><tp:taxon-name-part taxon-name-part-type="genus" reg="Prosopodesmus">Prosopodesmus</tp:taxon-name-part> <tp:taxon-name-part taxon-name-part-type="species" reg="panporus">panporus</tp:taxon-name-part></tp:taxon-name></italic>, an interesting new species of polydesmoid millipede from the Royal Botanic Gardens, Kew, England</article-title><source>Myriapodologica</source><volume>1</volume><issue>4</issue><fpage>27</fpage><lpage>34</lpage></element-citation></ref><ref id="B13944534"><element-citation xmlns:xlink="http://www.w3.org/1999/xlink" publication-type="article" xlink:type="simple"><person-group person-group-type="author"><name name-style="western"><surname>Chamberlin</surname><given-names>R, V</given-names></name></person-group><year>1945</year><article-title>On some millipeds from Saipan</article-title><source>Proceedings of the Biological Society of Washington</source><volume>58</volume><fpage>33</fpage><lpage>37</lpage></element-citation></ref><ref id="B13944773"><element-citation xmlns:xlink="http://www.w3.org/1999/xlink" publication-type="article" xlink:type="simple"><person-group person-group-type="author"><name name-style="western"><surname>Shelley</surname><given-names>R, M</given-names></name><name name-style="western"><surname>Golovatch</surname><given-names>S, I</given-names></name></person-group><year>2000</year><article-title>The milliped family <tp:taxon-name><tp:taxon-name-part taxon-name-part-type="family">Haplodesmidae</tp:taxon-name-part></tp:taxon-name> in the Hawaiian Islands, with records of <italic><tp:taxon-name><tp:taxon-name-part taxon-name-part-type="genus" reg="Prosopodesmus">Prosopodesmus</tp:taxon-name-part> <tp:taxon-name-part taxon-name-part-type="species" reg="jacobsoni">jacobsoni</tp:taxon-name-part></tp:taxon-name></italic> from Florida and Louisiana (<tp:taxon-name><tp:taxon-name-part taxon-name-part-type="class">Diplopoda</tp:taxon-name-part></tp:taxon-name>: <tp:taxon-name><tp:taxon-name-part taxon-name-part-type="order">Polydesmida</tp:taxon-name-part></tp:taxon-name>)</article-title><source>Bishop Museum Occasional Papers</source><volume>64</volume><fpage>48</fpage><lpage>49</lpage></element-citation></ref><ref id="B13944682"><element-citation xmlns:xlink="http://www.w3.org/1999/xlink" publication-type="article" xlink:type="simple"><person-group person-group-type="author"><name name-style="western"><surname>Jeekel</surname><given-names>C, A, W</given-names></name></person-group><year>2006</year><article-title>Some notes on <tp:taxon-name><tp:taxon-name-part taxon-name-part-type="class">Diplopoda</tp:taxon-name-part></tp:taxon-name> from Christmas Island (Indian Ocean)</article-title><source>Myriapod Memoranda</source><volume>9</volume><fpage>59</fpage><lpage>63</lpage></element-citation></ref><ref id="B13930284"><element-citation xmlns:xlink="http://www.w3.org/1999/xlink" publication-type="article" xlink:type="simple"><person-group person-group-type="author"><name name-style="western"><surname>Akkari</surname><given-names>Nesrine</given-names></name><name name-style="western"><surname>Enghoff</surname><given-names>Henrik</given-names></name></person-group><year>2011</year><article-title>On some surface structures of potential taxonomic importance in families of the suborders <tp:taxon-name><tp:taxon-name-part taxon-name-part-type="suborder">Polydesmidea</tp:taxon-name-part></tp:taxon-name> and <tp:taxon-name><tp:taxon-name-part taxon-name-part-type="suborder">Dalodesmidea</tp:taxon-name-part></tp:taxon-name> (<tp:taxon-name><tp:taxon-name-part taxon-name-part-type="order">Polydesmida</tp:taxon-name-part></tp:taxon-name>, <tp:taxon-name><tp:taxon-name-part taxon-name-part-type="class">Diplopoda</tp:taxon-name-part></tp:taxon-name>)</article-title><source>ZooKeys</source><volume>156</volume><fpage>1</fpage><lpage>24</lpage><pub-id pub-id-type="doi">10.3897/zookeys.156.2134</pub-id></element-citation></ref><ref id="B13944587"><element-citation xmlns:xlink="http://www.w3.org/1999/xlink" publication-type="article" xlink:type="simple"><person-group person-group-type="author"><name name-style="western"><surname>Golovatch</surname><given-names>S, I</given-names></name><name name-style="western"><surname>Mikhaljova</surname><given-names>E, V</given-names></name><name name-style="western"><surname>Chang</surname><given-names>H, W</given-names></name></person-group><year>2011</year><article-title>The millipede families <tp:taxon-name><tp:taxon-name-part taxon-name-part-type="family">Cryptodesmidae</tp:taxon-name-part></tp:taxon-name>, <tp:taxon-name><tp:taxon-name-part taxon-name-part-type="family">Haplodesmidae</tp:taxon-name-part></tp:taxon-name>, <tp:taxon-name><tp:taxon-name-part taxon-name-part-type="family">Pyrgodesmidae</tp:taxon-name-part></tp:taxon-name>, <tp:taxon-name><tp:taxon-name-part taxon-name-part-type="family">Opisotretidae</tp:taxon-name-part></tp:taxon-name> and <tp:taxon-name><tp:taxon-name-part taxon-name-part-type="family">Xystodesmidae</tp:taxon-name-part></tp:taxon-name> in Taiwan (<tp:taxon-name><tp:taxon-name-part taxon-name-part-type="class">Diplopoda</tp:taxon-name-part></tp:taxon-name>, <tp:taxon-name><tp:taxon-name-part taxon-name-part-type="order">Polydesmida</tp:taxon-name-part></tp:taxon-name>)</article-title><source>Tropical Natural History</source><volume>11</volume><issue>2</issue><fpage>119</fpage><lpage>134</lpage><pub-id pub-id-type="doi">10.58837/tnh.11.2.102999</pub-id></element-citation></ref><ref id="B13944552"><element-citation xmlns:xlink="http://www.w3.org/1999/xlink" publication-type="book" xlink:type="simple"><person-group person-group-type="author"><name name-style="western"><surname>Decker</surname><given-names>P</given-names></name></person-group><year>2013</year><source>Annotated checklist of the millipedes (<tp:taxon-name><tp:taxon-name-part taxon-name-part-type="class">Diplopoda</tp:taxon-name-part></tp:taxon-name>) and centipedes (<tp:taxon-name><tp:taxon-name-part taxon-name-part-type="class">Chilopoda</tp:taxon-name-part></tp:taxon-name>) of Singapore</source><publisher-name>Raffles Museum of Biodiversity Research National University of Singapore</publisher-name><publisher-loc>Singapore</publisher-loc><size units="page">29</size><uri xlink:type="simple">https://www.entomoresin.com/1pdf/myriapods_singapore.pdf</uri><isbn>978-981-07-6327-5</isbn></element-citation></ref><ref id="B13944909"><element-citation xmlns:xlink="http://www.w3.org/1999/xlink" publication-type="chapter" xlink:type="simple"><person-group person-group-type="author"><name name-style="western"><surname>Tanabe</surname><given-names>T</given-names></name></person-group><year>1991</year><chapter-title>[Millipedes in the Ogasawara Islands]</chapter-title><person-group person-group-type="editor"><name name-style="western"><surname>Ono</surname><given-names>M</given-names></name><name name-style="western"><surname>Kimura</surname><given-names>M</given-names></name><name name-style="western"><surname>Miyashita</surname><given-names>K</given-names></name><name name-style="western"><surname>Nogami</surname><given-names>M</given-names></name></person-group><source>Report of the second general survey on natural environment of the Ogasawara (Bonin) islands</source><publisher-name>Tokyo Metropolitan University</publisher-name><publisher-loc>Tokyo</publisher-loc><size units="page">239–240</size><comment content-type="language">Japanese</comment></element-citation></ref><ref id="B13944691"><element-citation xmlns:xlink="http://www.w3.org/1999/xlink" publication-type="article" xlink:type="simple"><person-group person-group-type="author"><name name-style="western"><surname>Kamijo</surname><given-names>A</given-names></name></person-group><year>2010</year><article-title>[On the changes to Susaki, Chichi-jima Island, Part 2: The Susaki Airfield and the Pacific War]</article-title><source>Tokyo Metropolitan University Ogasawara Research Bulletin</source><volume>33</volume><fpage>51</fpage><lpage>85</lpage><comment content-type="language">Japanese</comment></element-citation></ref></ref-list></tp:taxon-treatment>
