# Supplementary material for: New records of five polydesmidan millipedes (Diplopoda, Polydesmida) from the Ogasawara Islands, Japan, with notes on the postembryonic development of Prosopodesmus spp. (Haplodesmidae)
Source: Biodivers Data J. 2026 Jul 1;14:e194219. doi: 10.3897/BDJ.14.e194219 (PMC13347113; doi:10.3897/BDJ.14.e194219)
Supplement: XML Treatment for Prosopodesmus panporus [file BDJ.14.e194219-treatment2.xml]

<!DOCTYPE tp:taxon-treatment
  PUBLIC "-//TaxonX//DTD Taxonomic Treatment Publishing DTD v0 20100105//EN" "tax-treatment-NSO.dtd">
<tp:taxon-treatment xmlns:tp="http://www.plazi.org/taxpub"><tp:treatment-meta><mixed-citation publication-type="journal"><person-group><name><surname>Chiyoda</surname><given-names>Soma</given-names></name><name><surname>Hisasue</surname><given-names>Yu</given-names></name><name><surname>Yoshino</surname><given-names>Hiroki</given-names></name><name><surname>Kuwahara</surname><given-names>Ryosuke</given-names></name><name><surname>Miura</surname><given-names>Toru</given-names></name></person-group><article-title>New records of five polydesmidan millipedes (<tp:taxon-name><tp:taxon-name-part taxon-name-part-type="class">Diplopoda</tp:taxon-name-part></tp:taxon-name>, <tp:taxon-name><tp:taxon-name-part taxon-name-part-type="order">Polydesmida</tp:taxon-name-part></tp:taxon-name>) from the Ogasawara Islands, Japan, with notes on the postembryonic development of <italic><tp:taxon-name><tp:taxon-name-part taxon-name-part-type="genus" reg="Prosopodesmus">Prosopodesmus</tp:taxon-name-part></tp:taxon-name></italic> spp. (<tp:taxon-name><tp:taxon-name-part taxon-name-part-type="family">Haplodesmidae</tp:taxon-name-part></tp:taxon-name>)</article-title><source>Biodivers Data J</source><day>01</day><month>07</month><year>2026</year><volume>14</volume><pub-id pub-id-type="doi">10.3897/BDJ.14.e194219</pub-id></mixed-citation></tp:treatment-meta><tp:nomenclature><tp:taxon-name><object-id xmlns:xlink="http://www.w3.org/1999/xlink" content-type="arpha" xlink:type="simple">176149DA-D2B8-5A42-9791-17B0D7B3B702</object-id><tp:taxon-name-part taxon-name-part-type="genus">Prosopodesmus</tp:taxon-name-part> <tp:taxon-name-part taxon-name-part-type="species">panporus</tp:taxon-name-part></tp:taxon-name><tp:taxon-authority>Blower &amp; Rundle, 1980</tp:taxon-authority><tp:nomenclature-citation-list><tp:nomenclature-citation><tp:taxon-name>
                <tp:taxon-name-part taxon-name-part-type="genus" reg="Prosopodesmus"/>
                <tp:taxon-name-part taxon-name-part-type="species" reg="panporus"/>
              </tp:taxon-name><comment><italic><tp:taxon-name><tp:taxon-name-part taxon-name-part-type="genus" reg="Prosopodesmus">Prosopodesmus</tp:taxon-name-part> <tp:taxon-name-part taxon-name-part-type="species" reg="panporus">panporus</tp:taxon-name-part></tp:taxon-name></italic> Blower &amp; Rundle, 1980 - <xref ref-type="bibr" rid="B13944449">Blower and Rundle (1980)</xref>: 27, figs. 1–3, 6–8, table 1.</comment></tp:nomenclature-citation></tp:nomenclature-citation-list></tp:nomenclature><tp:treatment-sec sec-type="materials"><title>Materials</title><list list-type="alpha-lower" list-content="occurrences"><list-item><p><bold>Type status:</bold> <named-content xmlns:xlink="http://www.w3.org/1999/xlink" content-type="dwc:typeStatus" xlink:type="simple">Other material</named-content>. <bold>Occurrence:</bold> catalogNumber: <named-content xmlns:xlink="http://www.w3.org/1999/xlink" content-type="dwc:catalogNumber" xlink:type="simple">KPM-NKB 2043</named-content>; occurrenceRemarks: <named-content xmlns:xlink="http://www.w3.org/1999/xlink" content-type="dwc:occurrenceRemarks" xlink:type="simple">Vial contains 2 males (adult), 1 female (adult), and 1 male (stadium VI); body parts of a male adult specimen were dissected and prepared as a separate SEM stub.</named-content>; recordedBy: <named-content xmlns:xlink="http://www.w3.org/1999/xlink" content-type="dwc:recordedBy" xlink:type="simple">Soma Chiyoda</named-content>; individualCount: <named-content xmlns:xlink="http://www.w3.org/1999/xlink" content-type="dwc:individualCount" xlink:type="simple">4</named-content>; sex: <named-content xmlns:xlink="http://www.w3.org/1999/xlink" content-type="dwc:sex" xlink:type="simple">mixed sexes</named-content>; lifeStage: <named-content xmlns:xlink="http://www.w3.org/1999/xlink" content-type="dwc:lifeStage" xlink:type="simple">stadium VI juvenile and adult</named-content>; associatedOccurrences: <named-content xmlns:xlink="http://www.w3.org/1999/xlink" content-type="dwc:associatedOccurrences" xlink:type="simple">SEM-derived catalogNumber: KPM-NKB 2044</named-content>; occurrenceID: <named-content xmlns:xlink="http://www.w3.org/1999/xlink" content-type="dwc:occurrenceID" xlink:type="simple">451D9C6E-2F07-5BA0-979B-11D27EA27EF5</named-content>; <bold>Taxon:</bold> scientificName: <named-content xmlns:xlink="http://www.w3.org/1999/xlink" content-type="dwc:scientificName" xlink:type="simple"><tp:taxon-name><tp:taxon-name-part taxon-name-part-type="genus" reg="Prosopodesmus">Prosopodesmus</tp:taxon-name-part> <tp:taxon-name-part taxon-name-part-type="species" reg="panporus">panporus</tp:taxon-name-part></tp:taxon-name> Blower &amp; Rundle, 1980</named-content>; kingdom: <named-content xmlns:xlink="http://www.w3.org/1999/xlink" content-type="dwc:kingdom" xlink:type="simple"><tp:taxon-name><tp:taxon-name-part taxon-name-part-type="kingdom">Animalia</tp:taxon-name-part></tp:taxon-name></named-content>; phylum: <named-content xmlns:xlink="http://www.w3.org/1999/xlink" content-type="dwc:phylum" xlink:type="simple"><tp:taxon-name><tp:taxon-name-part taxon-name-part-type="phylum">Arthropoda</tp:taxon-name-part></tp:taxon-name></named-content>; class: <named-content xmlns:xlink="http://www.w3.org/1999/xlink" content-type="dwc:class" xlink:type="simple"><tp:taxon-name><tp:taxon-name-part taxon-name-part-type="class">Diplopoda</tp:taxon-name-part></tp:taxon-name></named-content>; order: <named-content xmlns:xlink="http://www.w3.org/1999/xlink" content-type="dwc:order" xlink:type="simple"><tp:taxon-name><tp:taxon-name-part taxon-name-part-type="order">Polydesmida</tp:taxon-name-part></tp:taxon-name></named-content>; family: <named-content xmlns:xlink="http://www.w3.org/1999/xlink" content-type="dwc:family" xlink:type="simple"><tp:taxon-name><tp:taxon-name-part taxon-name-part-type="family">Haplodesmidae</tp:taxon-name-part></tp:taxon-name></named-content>; genus: <named-content xmlns:xlink="http://www.w3.org/1999/xlink" content-type="dwc:genus" xlink:type="simple"><tp:taxon-name><tp:taxon-name-part taxon-name-part-type="genus">Prosopodesmus</tp:taxon-name-part></tp:taxon-name></named-content>; specificEpithet: <named-content xmlns:xlink="http://www.w3.org/1999/xlink" content-type="dwc:specificEpithet" xlink:type="simple"><tp:taxon-name><tp:taxon-name-part taxon-name-part-type="genus" reg="Prosopodesmus"/><tp:taxon-name-part taxon-name-part-type="species" reg="panporus">panporus</tp:taxon-name-part></tp:taxon-name></named-content>; <bold>Location:</bold> islandGroup: <named-content xmlns:xlink="http://www.w3.org/1999/xlink" content-type="dwc:islandGroup" xlink:type="simple">Ogasawara Islands</named-content>; island: <named-content xmlns:xlink="http://www.w3.org/1999/xlink" content-type="dwc:island" xlink:type="simple">Haha-jima Island</named-content>; country: <named-content xmlns:xlink="http://www.w3.org/1999/xlink" content-type="dwc:country" xlink:type="simple">Japan</named-content>; countryCode: <named-content xmlns:xlink="http://www.w3.org/1999/xlink" content-type="dwc:countryCode" xlink:type="simple">JP</named-content>; stateProvince: <named-content xmlns:xlink="http://www.w3.org/1999/xlink" content-type="dwc:stateProvince" xlink:type="simple">Tokyo</named-content>; county: <named-content xmlns:xlink="http://www.w3.org/1999/xlink" content-type="dwc:county" xlink:type="simple">Ogasawara</named-content>; municipality: <named-content xmlns:xlink="http://www.w3.org/1999/xlink" content-type="dwc:municipality" xlink:type="simple">Nishiura</named-content>; verbatimLocality: <named-content xmlns:xlink="http://www.w3.org/1999/xlink" content-type="dwc:verbatimLocality" xlink:type="simple">Nishiura, Haha-jima Island, Ogasawara Islands, Tokyo, Japan</named-content>; decimalLatitude: <named-content xmlns:xlink="http://www.w3.org/1999/xlink" content-type="dwc:decimalLatitude" xlink:type="simple">26.656034</named-content>; decimalLongitude: <named-content xmlns:xlink="http://www.w3.org/1999/xlink" content-type="dwc:decimalLongitude" xlink:type="simple">142.153019</named-content>; geodeticDatum: <named-content xmlns:xlink="http://www.w3.org/1999/xlink" content-type="dwc:geodeticDatum" xlink:type="simple">WGS84</named-content>; georeferenceVerificationStatus: <named-content xmlns:xlink="http://www.w3.org/1999/xlink" content-type="dwc:georeferenceVerificationStatus" xlink:type="simple">unverified</named-content>; georeferenceRemarks: <named-content xmlns:xlink="http://www.w3.org/1999/xlink" content-type="dwc:georeferenceRemarks" xlink:type="simple">Estimated from locality name; original label lacked GPS coordinates.</named-content>; <bold>Identification:</bold> identifiedBy: <named-content xmlns:xlink="http://www.w3.org/1999/xlink" content-type="dwc:identifiedBy" xlink:type="simple">Soma Chiyoda</named-content>; dateIdentified: <named-content xmlns:xlink="http://www.w3.org/1999/xlink" content-type="dwc:dateIdentified" xlink:type="simple">2025–2026</named-content>; <bold>Event:</bold> eventDate: <named-content xmlns:xlink="http://www.w3.org/1999/xlink" content-type="dwc:eventDate" xlink:type="simple">2025-02-19</named-content>; year: <named-content xmlns:xlink="http://www.w3.org/1999/xlink" content-type="dwc:year" xlink:type="simple">2025</named-content>; month: <named-content xmlns:xlink="http://www.w3.org/1999/xlink" content-type="dwc:month" xlink:type="simple">2</named-content>; day: <named-content xmlns:xlink="http://www.w3.org/1999/xlink" content-type="dwc:day" xlink:type="simple">19</named-content>; <bold>Record Level:</bold> institutionCode: <named-content xmlns:xlink="http://www.w3.org/1999/xlink" content-type="dwc:institutionCode" xlink:type="simple">KPM</named-content>; basisOfRecord: <named-content xmlns:xlink="http://www.w3.org/1999/xlink" content-type="dwc:basisOfRecord" xlink:type="simple">PreservedSpecimen</named-content></p></list-item><list-item><p><bold>Type status:</bold> <named-content xmlns:xlink="http://www.w3.org/1999/xlink" content-type="dwc:typeStatus" xlink:type="simple">Other material</named-content>. <bold>Occurrence:</bold> catalogNumber: <named-content xmlns:xlink="http://www.w3.org/1999/xlink" content-type="dwc:catalogNumber" xlink:type="simple">KPM-NKB 2044</named-content>; occurrenceRemarks: <named-content xmlns:xlink="http://www.w3.org/1999/xlink" content-type="dwc:occurrenceRemarks" xlink:type="simple">Dissected head, rings 5–6, ring 8, rings 16–19, and right gonopod of a male adult from ethanol-preserved specimen, mounted on SEM stub.</named-content>; recordedBy: <named-content xmlns:xlink="http://www.w3.org/1999/xlink" content-type="dwc:recordedBy" xlink:type="simple">Soma Chiyoda</named-content>; individualCount: <named-content xmlns:xlink="http://www.w3.org/1999/xlink" content-type="dwc:individualCount" xlink:type="simple">1</named-content>; sex: <named-content xmlns:xlink="http://www.w3.org/1999/xlink" content-type="dwc:sex" xlink:type="simple">male</named-content>; lifeStage: <named-content xmlns:xlink="http://www.w3.org/1999/xlink" content-type="dwc:lifeStage" xlink:type="simple">adult</named-content>; associatedOccurrences: <named-content xmlns:xlink="http://www.w3.org/1999/xlink" content-type="dwc:associatedOccurrences" xlink:type="simple">derived from catalogNumber: KPM-NKB 2043</named-content>; occurrenceID: <named-content xmlns:xlink="http://www.w3.org/1999/xlink" content-type="dwc:occurrenceID" xlink:type="simple">80AF6461-E76C-5396-84DB-393CAEF56BB2</named-content>; <bold>Taxon:</bold> scientificName: <named-content xmlns:xlink="http://www.w3.org/1999/xlink" content-type="dwc:scientificName" xlink:type="simple"><tp:taxon-name><tp:taxon-name-part taxon-name-part-type="genus" reg="Prosopodesmus">Prosopodesmus</tp:taxon-name-part> <tp:taxon-name-part taxon-name-part-type="species" reg="panporus">panporus</tp:taxon-name-part></tp:taxon-name> Blower &amp; Rundle, 1980</named-content>; kingdom: <named-content xmlns:xlink="http://www.w3.org/1999/xlink" content-type="dwc:kingdom" xlink:type="simple"><tp:taxon-name><tp:taxon-name-part taxon-name-part-type="kingdom">Animalia</tp:taxon-name-part></tp:taxon-name></named-content>; phylum: <named-content xmlns:xlink="http://www.w3.org/1999/xlink" content-type="dwc:phylum" xlink:type="simple"><tp:taxon-name><tp:taxon-name-part taxon-name-part-type="phylum">Arthropoda</tp:taxon-name-part></tp:taxon-name></named-content>; class: <named-content xmlns:xlink="http://www.w3.org/1999/xlink" content-type="dwc:class" xlink:type="simple"><tp:taxon-name><tp:taxon-name-part taxon-name-part-type="class">Diplopoda</tp:taxon-name-part></tp:taxon-name></named-content>; order: <named-content xmlns:xlink="http://www.w3.org/1999/xlink" content-type="dwc:order" xlink:type="simple"><tp:taxon-name><tp:taxon-name-part taxon-name-part-type="order">Polydesmida</tp:taxon-name-part></tp:taxon-name></named-content>; family: <named-content xmlns:xlink="http://www.w3.org/1999/xlink" content-type="dwc:family" xlink:type="simple"><tp:taxon-name><tp:taxon-name-part taxon-name-part-type="family">Haplodesmidae</tp:taxon-name-part></tp:taxon-name></named-content>; genus: <named-content xmlns:xlink="http://www.w3.org/1999/xlink" content-type="dwc:genus" xlink:type="simple"><tp:taxon-name><tp:taxon-name-part taxon-name-part-type="genus">Prosopodesmus</tp:taxon-name-part></tp:taxon-name></named-content>; specificEpithet: <named-content xmlns:xlink="http://www.w3.org/1999/xlink" content-type="dwc:specificEpithet" xlink:type="simple"><tp:taxon-name><tp:taxon-name-part taxon-name-part-type="genus" reg="Prosopodesmus"/><tp:taxon-name-part taxon-name-part-type="species" reg="panporus">panporus</tp:taxon-name-part></tp:taxon-name></named-content>; <bold>Location:</bold> islandGroup: <named-content xmlns:xlink="http://www.w3.org/1999/xlink" content-type="dwc:islandGroup" xlink:type="simple">Ogasawara Islands</named-content>; island: <named-content xmlns:xlink="http://www.w3.org/1999/xlink" content-type="dwc:island" xlink:type="simple">Haha-jima Island</named-content>; country: <named-content xmlns:xlink="http://www.w3.org/1999/xlink" content-type="dwc:country" xlink:type="simple">Japan</named-content>; countryCode: <named-content xmlns:xlink="http://www.w3.org/1999/xlink" content-type="dwc:countryCode" xlink:type="simple">JP</named-content>; stateProvince: <named-content xmlns:xlink="http://www.w3.org/1999/xlink" content-type="dwc:stateProvince" xlink:type="simple">Tokyo</named-content>; county: <named-content xmlns:xlink="http://www.w3.org/1999/xlink" content-type="dwc:county" xlink:type="simple">Ogasawara</named-content>; municipality: <named-content xmlns:xlink="http://www.w3.org/1999/xlink" content-type="dwc:municipality" xlink:type="simple">Nishiura</named-content>; verbatimLocality: <named-content xmlns:xlink="http://www.w3.org/1999/xlink" content-type="dwc:verbatimLocality" xlink:type="simple">Nishiura, Haha-jima Island, Ogasawara Islands, Tokyo, Japan</named-content>; decimalLatitude: <named-content xmlns:xlink="http://www.w3.org/1999/xlink" content-type="dwc:decimalLatitude" xlink:type="simple">26.656034</named-content>; decimalLongitude: <named-content xmlns:xlink="http://www.w3.org/1999/xlink" content-type="dwc:decimalLongitude" xlink:type="simple">142.153019</named-content>; geodeticDatum: <named-content xmlns:xlink="http://www.w3.org/1999/xlink" content-type="dwc:geodeticDatum" xlink:type="simple">WGS84</named-content>; georeferenceVerificationStatus: <named-content xmlns:xlink="http://www.w3.org/1999/xlink" content-type="dwc:georeferenceVerificationStatus" xlink:type="simple">unverified</named-content>; georeferenceRemarks: <named-content xmlns:xlink="http://www.w3.org/1999/xlink" content-type="dwc:georeferenceRemarks" xlink:type="simple">Estimated from locality name; original label lacked GPS coordinates.</named-content>; <bold>Identification:</bold> identifiedBy: <named-content xmlns:xlink="http://www.w3.org/1999/xlink" content-type="dwc:identifiedBy" xlink:type="simple">Soma Chiyoda</named-content>; dateIdentified: <named-content xmlns:xlink="http://www.w3.org/1999/xlink" content-type="dwc:dateIdentified" xlink:type="simple">2025–2026</named-content>; <bold>Event:</bold> eventDate: <named-content xmlns:xlink="http://www.w3.org/1999/xlink" content-type="dwc:eventDate" xlink:type="simple">2025-02-19</named-content>; year: <named-content xmlns:xlink="http://www.w3.org/1999/xlink" content-type="dwc:year" xlink:type="simple">2025</named-content>; month: <named-content xmlns:xlink="http://www.w3.org/1999/xlink" content-type="dwc:month" xlink:type="simple">2</named-content>; day: <named-content xmlns:xlink="http://www.w3.org/1999/xlink" content-type="dwc:day" xlink:type="simple">19</named-content>; <bold>Record Level:</bold> institutionCode: <named-content xmlns:xlink="http://www.w3.org/1999/xlink" content-type="dwc:institutionCode" xlink:type="simple">KPM</named-content>; basisOfRecord: <named-content xmlns:xlink="http://www.w3.org/1999/xlink" content-type="dwc:basisOfRecord" xlink:type="simple">PreservedSpecimen</named-content></p></list-item></list></tp:treatment-sec><tp:treatment-sec sec-type="Diagnosis"><title>Diagnosis</title><p>Based on the descriptions by <xref ref-type="bibr" rid="B13944449">Blower and Rundle (1980)</xref> and <xref ref-type="bibr" rid="B13930329">Mesibov (2012)</xref>, the specimens were identified as <italic><tp:taxon-name><tp:taxon-name-part taxon-name-part-type="genus" reg="Prosopodesmus">P.</tp:taxon-name-part> <tp:taxon-name-part taxon-name-part-type="species" reg="panporus">panporus</tp:taxon-name-part></tp:taxon-name></italic> by the following characters: males with head + 19 rings, 3.5–3.7 mm long (Fig. <xref ref-type="fig" rid="F13930373">2</xref>I, J and Fig. <xref ref-type="fig" rid="F13930375">3</xref>C); female with head + 20 rings, 3.5 mm long; colour pale pinkish-beige (Fig. <xref ref-type="fig" rid="F13930373">2</xref>I and J); anterior edge of collum with 12 lobes (Fig. <xref ref-type="fig" rid="F13930373">2</xref>K); ozopores on all podous rings, rings 5–17 in the male and rings 5–18 in the female (Fig. <xref ref-type="fig" rid="F13930373">2</xref>L); posterior portion of prozonite with small discs and microtubercles (Fig. <xref ref-type="fig" rid="F13930373">2</xref>M and N); posterior edge of telson with 12 lobes, although it should be noted that some of them are small and not clearly distinguishable (Fig. <xref ref-type="fig" rid="F13930373">2</xref>O); gonopod telopodite bent posteriorly at mid-length, lateral edge near tip with several rounded teeth (Fig. <xref ref-type="fig" rid="F13930373">2</xref>P and Fig. <xref ref-type="fig" rid="F13930375">3</xref>J).</p></tp:treatment-sec><tp:treatment-sec sec-type="Distribution"><title>Distribution</title><p>United Kingdom (Royal Botanic Gardens, Kew), Australia (Queensland), Japan (Haha-jima Island) (<xref ref-type="bibr" rid="B13944449">Blower and Rundle 1980</xref>, <xref ref-type="bibr" rid="B13930329">Mesibov 2012</xref>, present study) (Fig. <xref ref-type="fig" rid="F13928401">1</xref>).</p></tp:treatment-sec><tp:treatment-sec sec-type="Ecology"><title>Ecology</title><p>This species was collected from beneath fallen logs in a forest. Although the collection site was located near a paved road, it was within a forested area far from settlements and the port.</p></tp:treatment-sec><tp:treatment-sec sec-type="Notes"><title>Notes</title><sec sec-type="Japanese name"><title>Japanese name</title><p>We herein propose the new Japanese name “Fushikake-kamayasude” (Japanese: フシカケカマヤスデ) for this species. This Japanese name refers to the fact that adult males of this species have 19 rings, one fewer than in other congeners.</p></sec></tp:treatment-sec><tp:treatment-sec sec-type="Postembryonic development"><title>Postembryonic development</title><p>A male stadium VI juvenile, an adult male and an adult female were collected (Fig. <xref ref-type="fig" rid="F13930375">3</xref>C). Developmental stadia were determined, based on the number of body rings, following the postembryonic developmental pattern of this species described by <xref ref-type="bibr" rid="B13944449">Blower and Rundle (1980)</xref>. The numbers of body rings, leg pairs and body length at each stadium are summarised in Table <xref ref-type="table" rid="T13939951">2</xref>. On the ventral side of ring 7, a pair of gonopod primordia and fully developed gonopods were observed in the male stadium VI juvenile and adult, respectively (Fig. <xref ref-type="fig" rid="F13930375">3</xref>I and J).</p><p>In the stadium VI juvenile, the gonopod primordia were semicircular, each slightly wider than the diameter of the coxa of the leg on ring 7. Each primordium was divided into anterior and posterior regions by an oblique groove; the anterior region had a weakly wrinkled surface, whereas the posterior region was smooth. A very short projection was present on the medial side of the anterior region, with the left and right projections slightly overlapping. The left and right primordia were in medial contact and together formed an elliptical structure (Fig. <xref ref-type="fig" rid="F13930375">3</xref>I).</p><p>In the adult, the gonopods were semicircular in ventral view, each approximately twice as wide as the diameter of the coxa of the leg on ring 7. The coxa exhibited a coarse, reticulate surface texture and bore a well-developed telopodite on its medial side. The telopodite had a smooth surface with dense setae at its base. The left and right gonopods were in medial contact, together forming an elliptical structure (Fig. <xref ref-type="fig" rid="F13930373">2</xref>P and Fig. <xref ref-type="fig" rid="F13930375">3</xref>J).</p></tp:treatment-sec><tp:treatment-sec><!--Section generated to contain objects referenced in tp:taxon-treatment.--><fig id="F13930373" position="float" orientation="portrait"><object-id xmlns:xlink="http://www.w3.org/1999/xlink" content-type="arpha" xlink:type="simple">4853218C-DA97-5EA4-8842-CD38DEE6E1E1</object-id><object-id xmlns:xlink="http://www.w3.org/1999/xlink" content-type="doi" xlink:type="simple">10.3897/BDJ.14.e194219.figure5</object-id><label>Figure 2.</label><caption><p><italic><tp:taxon-name><tp:taxon-name-part taxon-name-part-type="genus" reg="Prosopodesmus">Prosopodesmus</tp:taxon-name-part> <tp:taxon-name-part taxon-name-part-type="species" reg="jacobsoni">jacobsoni</tp:taxon-name-part></tp:taxon-name></italic> Silvestri, 1910 from Chichi-jima Island (<bold>A</bold>–<bold>C</bold>: KPM-NKB 2040; <bold>D–F</bold>, <bold>H</bold>: KPM-NKB 2039; <bold>G</bold>: KPM-NKB 2034) and <italic><tp:taxon-name><tp:taxon-name-part taxon-name-part-type="genus" reg="Prosopodesmus">P.</tp:taxon-name-part> <tp:taxon-name-part taxon-name-part-type="species" reg="panporus">panporus</tp:taxon-name-part></tp:taxon-name></italic> Blower &amp; Rundle, 1980 from Haha-jima Island (<bold>I</bold>, <bold>J</bold>, <bold>P</bold>: KPM-NKB 2043; <bold>K–O</bold>: KPM-NKB 2044). <bold>A, B</bold> Dorsal view (<bold>A</bold>) and ventral view (<bold>B</bold>) of male adult; <bold>C</bold> Ventral view of head and collum; <bold>D</bold> Lateral view of rings 5, 6; <bold>E</bold> Dorsal view of ring 8; <bold>F</bold> Magnified view of the boxed area in (<bold>E</bold>), showing details of the prozonite surface; <bold>G</bold> Ventral view of telson; <bold>H</bold> Medial view of left gonopod; <bold>I, J</bold> Dorsal view (<bold>I</bold>) and ventral view (<bold>J</bold>) of male adult; <bold>K</bold> Ventral view of head and collum; <bold>L</bold> Lateral view of rings 5, 6; <bold>M</bold> Dorsal view of ring 8; <bold>N</bold> Magnified view of the boxed area in (<bold>M</bold>), showing details of the prozonite surface; <bold>O</bold> Ventral view of telson; <bold>P</bold> Medial view of left gonopod. Arrowheads in (<bold>D, L</bold>) indicate ozopores. Abbreviations: d, disc; mt, microtubercles; p, posterior portion of prozonite; r, ring (e.g. r5 = ring 5). Scale bars: 1 mm (<bold>A, B, I, J</bold>); 200 μm (<bold>E, M</bold>); 100 μm (<bold>C, D, G, K, L, O</bold>); 50 μm (<bold>F, H, N, P</bold>).</p></caption><graphic xmlns:xlink="http://www.w3.org/1999/xlink" xlink:href="bdj-14-e194219-g002.png" position="float" id="oo_1549585.png" orientation="portrait" xlink:type="simple"><uri content-type="original_file" xlink:type="simple">https://binary.pensoft.net/fig/1549585</uri></graphic></fig><fig id="F13930375" position="float" orientation="portrait"><object-id xmlns:xlink="http://www.w3.org/1999/xlink" content-type="arpha" xlink:type="simple">B79E98BD-50D6-5E14-B890-318CDFB9F612</object-id><object-id xmlns:xlink="http://www.w3.org/1999/xlink" content-type="doi" xlink:type="simple">10.3897/BDJ.14.e194219.figure1</object-id><label>Figure 3.</label><caption><p>Postembryonic development of <italic><tp:taxon-name><tp:taxon-name-part taxon-name-part-type="genus" reg="Prosopodesmus">Prosopodesmus</tp:taxon-name-part></tp:taxon-name></italic> spp. <bold>A</bold> Lateral views of stadium IV–VII juvenile males and an adult male of <italic><tp:taxon-name><tp:taxon-name-part taxon-name-part-type="genus" reg="Prosopodesmus">P.</tp:taxon-name-part> <tp:taxon-name-part taxon-name-part-type="species" reg="jacobsoni">jacobsoni</tp:taxon-name-part></tp:taxon-name></italic> (IV–VI: KPM-NKB 2035; VII: KPM-NKB 2039; VIII: KPM-NKB 2040); <bold>B</bold> Various developmental stages of <italic><tp:taxon-name><tp:taxon-name-part taxon-name-part-type="genus" reg="Prosopodesmus">P.</tp:taxon-name-part> <tp:taxon-name-part taxon-name-part-type="species" reg="jacobsoni">jacobsoni</tp:taxon-name-part></tp:taxon-name></italic> observed beneath stones, photographed in Susaki, Chichi-jima Island; <bold>C</bold> Lateral views of a stadium VI juvenile male and an adult male of <italic><tp:taxon-name><tp:taxon-name-part taxon-name-part-type="genus" reg="Prosopodesmus">P.</tp:taxon-name-part> <tp:taxon-name-part taxon-name-part-type="species" reg="panporus">panporus</tp:taxon-name-part></tp:taxon-name></italic> (KPM-NKB 2043). <bold>A, C</bold> The number of body rings (“C” for collum + podous rings + apodous rings + “T” for telson) is shown to the right of each SEM image; <bold>D–J</bold> Ventral view of ring 7 in males, showing gonopod primordia or fully formed gonopods: <bold>D–H</bold>, <italic><tp:taxon-name><tp:taxon-name-part taxon-name-part-type="genus" reg="Prosopodesmus">P.</tp:taxon-name-part> <tp:taxon-name-part taxon-name-part-type="species" reg="jacobsoni">jacobsoni</tp:taxon-name-part></tp:taxon-name></italic> (<bold>D</bold>–<bold>F</bold>: KPM-NKB 2035; <bold>G</bold>: KPM-NKB 2039; <bold>H</bold>: KPM-NKB 2040); <bold>I, J</bold>, <italic><tp:taxon-name><tp:taxon-name-part taxon-name-part-type="genus" reg="Prosopodesmus">P.</tp:taxon-name-part> <tp:taxon-name-part taxon-name-part-type="species" reg="panporus">panporus</tp:taxon-name-part></tp:taxon-name></italic> (KPM-NKB 2043). Scale bars: 1 mm (<bold>A, C</bold>); 50 μm (<bold>D–J</bold>).</p></caption><graphic xmlns:xlink="http://www.w3.org/1999/xlink" xlink:href="bdj-14-e194219-g003.png" position="float" id="oo_1549586.png" orientation="portrait" xlink:type="simple"><uri content-type="original_file" xlink:type="simple">https://binary.pensoft.net/fig/1549586</uri></graphic></fig><fig id="F13928401" position="float" orientation="portrait"><object-id xmlns:xlink="http://www.w3.org/1999/xlink" content-type="arpha" xlink:type="simple">DABED654-FA05-5E14-9875-4748EA6D9FC4</object-id><object-id xmlns:xlink="http://www.w3.org/1999/xlink" content-type="doi" xlink:type="simple">10.3897/BDJ.14.e194219.figure6</object-id><label>Figure 1.</label><caption><p>Distribution map of the five newly-recorded millipede species. <bold>A</bold> Map showing the localities of Ototo-jima, Ani-jima, Chichi-jima and Haha-jima Islands in the Ogasawara Islands and the corresponding collection sites of the five species, based on voucher specimens examined in the present study and reexamined materials from <xref ref-type="bibr" rid="B13944909">Tanabe (1991)</xref>; <bold>B</bold> Previously known distributions of the five species from East Asia to Oceania, including records from the present study.</p></caption><graphic xmlns:xlink="http://www.w3.org/1999/xlink" xlink:href="bdj-14-e194219-g001.png" position="float" id="oo_1554762.png" orientation="portrait" xlink:type="simple"><uri content-type="original_file" xlink:type="simple">https://binary.pensoft.net/fig/1554762</uri></graphic></fig><table-wrap id="T13939951" position="float" orientation="portrait"><label>Table 2.</label><caption><p>Stadial composition and changes in ring number and body length in <italic><tp:taxon-name><tp:taxon-name-part taxon-name-part-type="genus" reg="Prosopodesmus">Prosopodesmus</tp:taxon-name-part></tp:taxon-name></italic> spp. observed in the present study.</p></caption><table rules="all" border="0"><tbody><tr><td rowspan="1" colspan="1">Species</td><td rowspan="1" colspan="1">Stadium</td><td rowspan="1" colspan="1">Number of collected individuals</td><td rowspan="1" colspan="1">Body ring formula</td><td rowspan="1" colspan="1">Number of leg pairs</td><td rowspan="1" colspan="1">Body length [mm]</td></tr><tr><td rowspan="1" colspan="1">
              <italic>
                <tp:taxon-name><tp:taxon-name-part taxon-name-part-type="genus" reg="Prosopodesmus">P.</tp:taxon-name-part> <tp:taxon-name-part taxon-name-part-type="species" reg="jacobsoni">jacobsoni</tp:taxon-name-part></tp:taxon-name>
              </italic>
            </td><td rowspan="1" colspan="1">IV</td><td rowspan="1" colspan="1">3♂</td><td rowspan="1" colspan="1">15 (C+10+3+T)</td><td rowspan="1" colspan="1">♂16 / ♀-</td><td rowspan="1" colspan="1">♂2.2–2.3 / ♀-</td></tr><tr><td rowspan="1" colspan="1"/><td rowspan="1" colspan="1">V</td><td rowspan="1" colspan="1">3♂2♀</td><td rowspan="1" colspan="1">17 (C+13+2+T)</td><td rowspan="1" colspan="1">♂22 / ♀23</td><td rowspan="1" colspan="1">♂2.7–2.9 / ♀2.7–3.0</td></tr><tr><td rowspan="1" colspan="1"/><td rowspan="1" colspan="1">VI</td><td rowspan="1" colspan="1">10♂15♀</td><td rowspan="1" colspan="1">18 (C+15+1+T)</td><td rowspan="1" colspan="1">♂26 / ♀27</td><td rowspan="1" colspan="1">♂3.4–3.9 / ♀3.5–4.0</td></tr><tr><td rowspan="1" colspan="1"/><td rowspan="1" colspan="1">VII</td><td rowspan="1" colspan="1">16♂16♀</td><td rowspan="1" colspan="1">19 (C+16+1+T)</td><td rowspan="1" colspan="1">♂28 / ♀29</td><td rowspan="1" colspan="1">♂4.2–4.8 / ♀4.3–4.9</td></tr><tr><td rowspan="1" colspan="1"/><td rowspan="1" colspan="1">VIII</td><td rowspan="1" colspan="1">4♂6♀</td><td rowspan="1" colspan="1">20 (C+17+1+T)</td><td rowspan="1" colspan="1">♂30 / ♀31</td><td rowspan="1" colspan="1">♂5.3–5.7 / ♀5.4–5.8</td></tr><tr><td rowspan="1" colspan="1">
              <italic>
                <tp:taxon-name><tp:taxon-name-part taxon-name-part-type="genus" reg="Prosopodesmus">P.</tp:taxon-name-part> <tp:taxon-name-part taxon-name-part-type="species" reg="panporus">panporus</tp:taxon-name-part></tp:taxon-name>
              </italic>
            </td><td rowspan="1" colspan="1">VI</td><td rowspan="1" colspan="1">1♂</td><td rowspan="1" colspan="1">18 (C+15+1+T)</td><td rowspan="1" colspan="1">♂26 / ♀-</td><td rowspan="1" colspan="1">♂3.0 / ♀-</td></tr><tr><td rowspan="1" colspan="1"/><td rowspan="1" colspan="1">VII</td><td rowspan="1" colspan="1">2♂</td><td rowspan="1" colspan="1">19 (C+16+1+T)</td><td rowspan="1" colspan="1">♂28 / ♀-</td><td rowspan="1" colspan="1">♂3.5–3.7 / ♀-</td></tr><tr><td rowspan="1" colspan="1"/><td rowspan="1" colspan="1">VIII</td><td rowspan="1" colspan="1">1♀</td><td rowspan="1" colspan="1">20 (C+17+1+T)</td><td rowspan="1" colspan="1">♀31</td><td rowspan="1" colspan="1">♀3.5</td></tr></tbody></table></table-wrap></tp:treatment-sec><ref-list><ref id="B13944449"><element-citation xmlns:xlink="http://www.w3.org/1999/xlink" publication-type="article" xlink:type="simple"><person-group person-group-type="author"><name name-style="western"><surname>Blower</surname><given-names>J, G</given-names></name><name name-style="western"><surname>Rundle</surname><given-names>A, J</given-names></name></person-group><year>1980</year><article-title><italic><tp:taxon-name><tp:taxon-name-part taxon-name-part-type="genus" reg="Prosopodesmus">Prosopodesmus</tp:taxon-name-part> <tp:taxon-name-part taxon-name-part-type="species" reg="panporus">panporus</tp:taxon-name-part></tp:taxon-name></italic>, an interesting new species of polydesmoid millipede from the Royal Botanic Gardens, Kew, England</article-title><source>Myriapodologica</source><volume>1</volume><issue>4</issue><fpage>27</fpage><lpage>34</lpage></element-citation></ref><ref id="B13930329"><element-citation xmlns:xlink="http://www.w3.org/1999/xlink" publication-type="article" xlink:type="simple"><person-group person-group-type="author"><name name-style="western"><surname>Mesibov</surname><given-names>Robert</given-names></name></person-group><year>2012</year><article-title>New species of <italic><tp:taxon-name><tp:taxon-name-part taxon-name-part-type="genus" reg="Prosopodesmus">Prosopodesmus</tp:taxon-name-part></tp:taxon-name></italic> Silvestri, 1910 (<tp:taxon-name><tp:taxon-name-part taxon-name-part-type="class">Diplopoda</tp:taxon-name-part></tp:taxon-name>, <tp:taxon-name><tp:taxon-name-part taxon-name-part-type="order">Polydesmida</tp:taxon-name-part></tp:taxon-name>, <tp:taxon-name><tp:taxon-name-part taxon-name-part-type="family">Haplodesmidae</tp:taxon-name-part></tp:taxon-name>) from Queensland, Australia</article-title><source>ZooKeys</source><volume>190</volume><fpage>33</fpage><lpage>54</lpage><pub-id pub-id-type="doi">10.3897/zookeys.190.3276</pub-id></element-citation></ref><ref id="B13944909"><element-citation xmlns:xlink="http://www.w3.org/1999/xlink" publication-type="chapter" xlink:type="simple"><person-group person-group-type="author"><name name-style="western"><surname>Tanabe</surname><given-names>T</given-names></name></person-group><year>1991</year><chapter-title>[Millipedes in the Ogasawara Islands]</chapter-title><person-group person-group-type="editor"><name name-style="western"><surname>Ono</surname><given-names>M</given-names></name><name name-style="western"><surname>Kimura</surname><given-names>M</given-names></name><name name-style="western"><surname>Miyashita</surname><given-names>K</given-names></name><name name-style="western"><surname>Nogami</surname><given-names>M</given-names></name></person-group><source>Report of the second general survey on natural environment of the Ogasawara (Bonin) islands</source><publisher-name>Tokyo Metropolitan University</publisher-name><publisher-loc>Tokyo</publisher-loc><size units="page">239–240</size><comment content-type="language">Japanese</comment></element-citation></ref></ref-list></tp:taxon-treatment>
