# Supplementary material for: New records of five polydesmidan millipedes (Diplopoda, Polydesmida) from the Ogasawara Islands, Japan, with notes on the postembryonic development of Prosopodesmus spp. (Haplodesmidae)
Source: Biodivers Data J. 2026 Jul 1;14:e194219. doi: 10.3897/BDJ.14.e194219 (PMC13347113; doi:10.3897/BDJ.14.e194219)
Supplement: XML Treatment for Solaenaulus butteli [file BDJ.14.e194219-treatment5.xml]

<!DOCTYPE tp:taxon-treatment
  PUBLIC "-//TaxonX//DTD Taxonomic Treatment Publishing DTD v0 20100105//EN" "tax-treatment-NSO.dtd">
<tp:taxon-treatment xmlns:tp="http://www.plazi.org/taxpub"><tp:treatment-meta><mixed-citation publication-type="journal"><person-group><name><surname>Chiyoda</surname><given-names>Soma</given-names></name><name><surname>Hisasue</surname><given-names>Yu</given-names></name><name><surname>Yoshino</surname><given-names>Hiroki</given-names></name><name><surname>Kuwahara</surname><given-names>Ryosuke</given-names></name><name><surname>Miura</surname><given-names>Toru</given-names></name></person-group><article-title>New records of five polydesmidan millipedes (<tp:taxon-name><tp:taxon-name-part taxon-name-part-type="class">Diplopoda</tp:taxon-name-part></tp:taxon-name>, <tp:taxon-name><tp:taxon-name-part taxon-name-part-type="order">Polydesmida</tp:taxon-name-part></tp:taxon-name>) from the Ogasawara Islands, Japan, with notes on the postembryonic development of <italic><tp:taxon-name><tp:taxon-name-part taxon-name-part-type="genus" reg="Prosopodesmus">Prosopodesmus</tp:taxon-name-part></tp:taxon-name></italic> spp. (<tp:taxon-name><tp:taxon-name-part taxon-name-part-type="family">Haplodesmidae</tp:taxon-name-part></tp:taxon-name>)</article-title><source>Biodivers Data J</source><day>01</day><month>07</month><year>2026</year><volume>14</volume><pub-id pub-id-type="doi">10.3897/BDJ.14.e194219</pub-id></mixed-citation></tp:treatment-meta><tp:nomenclature><tp:taxon-name><object-id xmlns:xlink="http://www.w3.org/1999/xlink" content-type="arpha" xlink:type="simple">D84166EB-A4A2-57C5-9C91-95C17FE84E41</object-id><tp:taxon-name-part taxon-name-part-type="genus">Solaenaulus</tp:taxon-name-part> <tp:taxon-name-part taxon-name-part-type="species">butteli</tp:taxon-name-part></tp:taxon-name><tp:taxon-authority>(Carl, 1922)</tp:taxon-authority><tp:nomenclature-citation-list><tp:nomenclature-citation><tp:taxon-name>
                <tp:taxon-name-part taxon-name-part-type="genus" reg="Solaenaulus"/>
                <tp:taxon-name-part taxon-name-part-type="species" reg="butteli"/>
              </tp:taxon-name><comment><italic><tp:taxon-name><tp:taxon-name-part taxon-name-part-type="genus" reg="Opisotretus">Opisotretus</tp:taxon-name-part> <tp:taxon-name-part taxon-name-part-type="species" reg="butteli">butteli</tp:taxon-name-part></tp:taxon-name></italic> Carl, 1922 - <xref ref-type="bibr" rid="B13944982">Carl (1922)</xref>: 573–574, figs. L–M.</comment></tp:nomenclature-citation><tp:nomenclature-citation><tp:taxon-name>
                <tp:taxon-name-part taxon-name-part-type="genus" reg="Solaenaulus"/>
                <tp:taxon-name-part taxon-name-part-type="species" reg="butteli"/>
              </tp:taxon-name><comment><italic><tp:taxon-name><tp:taxon-name-part taxon-name-part-type="genus" reg="Solaenaulus">Solaenaulus</tp:taxon-name-part> <tp:taxon-name-part taxon-name-part-type="species" reg="butteli">butteli</tp:taxon-name-part></tp:taxon-name></italic> (Carl, 1922) - <xref ref-type="bibr" rid="B13944440">Attems (1940)</xref>: 172–173, fig. 246. Combination proposed by <xref ref-type="bibr" rid="B13944440">Attems (1940)</xref>.</comment></tp:nomenclature-citation><tp:nomenclature-citation><tp:taxon-name>
                <tp:taxon-name-part taxon-name-part-type="genus" reg="Solaenaulus"/>
                <tp:taxon-name-part taxon-name-part-type="species" reg="butteli"/>
              </tp:taxon-name><comment><italic><tp:taxon-name><tp:taxon-name-part taxon-name-part-type="genus" reg="Solaenaulus">Solaenaulus</tp:taxon-name-part> <tp:taxon-name-part taxon-name-part-type="species" reg="butteli">butteli</tp:taxon-name-part> <tp:taxon-name-part taxon-name-part-type="subspecies" reg="birmanicus">birmanicus</tp:taxon-name-part></tp:taxon-name></italic> Carl, 1941 - <xref ref-type="bibr" rid="B13944516">Carl (1941)</xref>: 374–376, figs. 26–27.</comment></tp:nomenclature-citation></tp:nomenclature-citation-list></tp:nomenclature><tp:treatment-sec sec-type="materials"><title>Materials</title><list list-type="alpha-lower" list-content="occurrences"><list-item><p><bold>Type status:</bold> <named-content xmlns:xlink="http://www.w3.org/1999/xlink" content-type="dwc:typeStatus" xlink:type="simple">Other material</named-content>. <bold>Occurrence:</bold> catalogNumber: <named-content xmlns:xlink="http://www.w3.org/1999/xlink" content-type="dwc:catalogNumber" xlink:type="simple">KPM-NKB 2097</named-content>; recordedBy: <named-content xmlns:xlink="http://www.w3.org/1999/xlink" content-type="dwc:recordedBy" xlink:type="simple">Yu Hisasue</named-content>; individualCount: <named-content xmlns:xlink="http://www.w3.org/1999/xlink" content-type="dwc:individualCount" xlink:type="simple">1</named-content>; sex: <named-content xmlns:xlink="http://www.w3.org/1999/xlink" content-type="dwc:sex" xlink:type="simple">male</named-content>; lifeStage: <named-content xmlns:xlink="http://www.w3.org/1999/xlink" content-type="dwc:lifeStage" xlink:type="simple">adult</named-content>; occurrenceID: <named-content xmlns:xlink="http://www.w3.org/1999/xlink" content-type="dwc:occurrenceID" xlink:type="simple">BEC72121-D5DB-5B8B-A234-5C007E0A8426</named-content>; <bold>Taxon:</bold> scientificName: <named-content xmlns:xlink="http://www.w3.org/1999/xlink" content-type="dwc:scientificName" xlink:type="simple"><tp:taxon-name><tp:taxon-name-part taxon-name-part-type="genus" reg="Solaenaulus">Solaenaulus</tp:taxon-name-part> <tp:taxon-name-part taxon-name-part-type="species" reg="butteli">butteli</tp:taxon-name-part></tp:taxon-name> (Carl, 1922)</named-content>; kingdom: <named-content xmlns:xlink="http://www.w3.org/1999/xlink" content-type="dwc:kingdom" xlink:type="simple"><tp:taxon-name><tp:taxon-name-part taxon-name-part-type="kingdom">Animalia</tp:taxon-name-part></tp:taxon-name></named-content>; phylum: <named-content xmlns:xlink="http://www.w3.org/1999/xlink" content-type="dwc:phylum" xlink:type="simple"><tp:taxon-name><tp:taxon-name-part taxon-name-part-type="phylum">Arthropoda</tp:taxon-name-part></tp:taxon-name></named-content>; class: <named-content xmlns:xlink="http://www.w3.org/1999/xlink" content-type="dwc:class" xlink:type="simple"><tp:taxon-name><tp:taxon-name-part taxon-name-part-type="class">Diplopoda</tp:taxon-name-part></tp:taxon-name></named-content>; order: <named-content xmlns:xlink="http://www.w3.org/1999/xlink" content-type="dwc:order" xlink:type="simple"><tp:taxon-name><tp:taxon-name-part taxon-name-part-type="order">Polydesmida</tp:taxon-name-part></tp:taxon-name></named-content>; family: <named-content xmlns:xlink="http://www.w3.org/1999/xlink" content-type="dwc:family" xlink:type="simple"><tp:taxon-name><tp:taxon-name-part taxon-name-part-type="family">Opisotretidae</tp:taxon-name-part></tp:taxon-name></named-content>; genus: <named-content xmlns:xlink="http://www.w3.org/1999/xlink" content-type="dwc:genus" xlink:type="simple"><tp:taxon-name><tp:taxon-name-part taxon-name-part-type="genus">Solaenaulus</tp:taxon-name-part></tp:taxon-name></named-content>; specificEpithet: <named-content xmlns:xlink="http://www.w3.org/1999/xlink" content-type="dwc:specificEpithet" xlink:type="simple"><tp:taxon-name><tp:taxon-name-part taxon-name-part-type="genus" reg="Solaenaulus"/><tp:taxon-name-part taxon-name-part-type="species" reg="butteli">butteli</tp:taxon-name-part></tp:taxon-name></named-content>; <bold>Location:</bold> islandGroup: <named-content xmlns:xlink="http://www.w3.org/1999/xlink" content-type="dwc:islandGroup" xlink:type="simple">Ogasawara Islands</named-content>; island: <named-content xmlns:xlink="http://www.w3.org/1999/xlink" content-type="dwc:island" xlink:type="simple">Haha-jima Island</named-content>; country: <named-content xmlns:xlink="http://www.w3.org/1999/xlink" content-type="dwc:country" xlink:type="simple">Japan</named-content>; countryCode: <named-content xmlns:xlink="http://www.w3.org/1999/xlink" content-type="dwc:countryCode" xlink:type="simple">JP</named-content>; stateProvince: <named-content xmlns:xlink="http://www.w3.org/1999/xlink" content-type="dwc:stateProvince" xlink:type="simple">Tokyo</named-content>; county: <named-content xmlns:xlink="http://www.w3.org/1999/xlink" content-type="dwc:county" xlink:type="simple">Ogasawara</named-content>; locality: <named-content xmlns:xlink="http://www.w3.org/1999/xlink" content-type="dwc:locality" xlink:type="simple">Mt. Chibusa-yama</named-content>; verbatimLocality: <named-content xmlns:xlink="http://www.w3.org/1999/xlink" content-type="dwc:verbatimLocality" xlink:type="simple">Mt. Chibusa-yama, Haha-jima Island, Ogasawara Islands, Tokyo, Japan</named-content>; decimalLatitude: <named-content xmlns:xlink="http://www.w3.org/1999/xlink" content-type="dwc:decimalLatitude" xlink:type="simple">26.653912</named-content>; decimalLongitude: <named-content xmlns:xlink="http://www.w3.org/1999/xlink" content-type="dwc:decimalLongitude" xlink:type="simple">142.160484</named-content>; geodeticDatum: <named-content xmlns:xlink="http://www.w3.org/1999/xlink" content-type="dwc:geodeticDatum" xlink:type="simple">WGS84</named-content>; georeferenceVerificationStatus: <named-content xmlns:xlink="http://www.w3.org/1999/xlink" content-type="dwc:georeferenceVerificationStatus" xlink:type="simple">verified by collector</named-content>; <bold>Identification:</bold> identifiedBy: <named-content xmlns:xlink="http://www.w3.org/1999/xlink" content-type="dwc:identifiedBy" xlink:type="simple">Soma Chiyoda</named-content>; dateIdentified: <named-content xmlns:xlink="http://www.w3.org/1999/xlink" content-type="dwc:dateIdentified" xlink:type="simple">2025–2026</named-content>; <bold>Event:</bold> samplingProtocol: <named-content xmlns:xlink="http://www.w3.org/1999/xlink" content-type="dwc:samplingProtocol" xlink:type="simple">sifting</named-content>; eventDate: <named-content xmlns:xlink="http://www.w3.org/1999/xlink" content-type="dwc:eventDate" xlink:type="simple">2024-06-12</named-content>; year: <named-content xmlns:xlink="http://www.w3.org/1999/xlink" content-type="dwc:year" xlink:type="simple">2024</named-content>; month: <named-content xmlns:xlink="http://www.w3.org/1999/xlink" content-type="dwc:month" xlink:type="simple">6</named-content>; day: <named-content xmlns:xlink="http://www.w3.org/1999/xlink" content-type="dwc:day" xlink:type="simple">12</named-content>; <bold>Record Level:</bold> institutionCode: <named-content xmlns:xlink="http://www.w3.org/1999/xlink" content-type="dwc:institutionCode" xlink:type="simple">KPM</named-content>; basisOfRecord: <named-content xmlns:xlink="http://www.w3.org/1999/xlink" content-type="dwc:basisOfRecord" xlink:type="simple">PreservedSpecimen</named-content></p></list-item><list-item><p><bold>Type status:</bold> <named-content xmlns:xlink="http://www.w3.org/1999/xlink" content-type="dwc:typeStatus" xlink:type="simple">Other material</named-content>. <bold>Occurrence:</bold> catalogNumber: <named-content xmlns:xlink="http://www.w3.org/1999/xlink" content-type="dwc:catalogNumber" xlink:type="simple">KPM-NKB 2105</named-content>; recordedBy: <named-content xmlns:xlink="http://www.w3.org/1999/xlink" content-type="dwc:recordedBy" xlink:type="simple">Yu Hisasue</named-content>; individualCount: <named-content xmlns:xlink="http://www.w3.org/1999/xlink" content-type="dwc:individualCount" xlink:type="simple">1</named-content>; sex: <named-content xmlns:xlink="http://www.w3.org/1999/xlink" content-type="dwc:sex" xlink:type="simple">male</named-content>; lifeStage: <named-content xmlns:xlink="http://www.w3.org/1999/xlink" content-type="dwc:lifeStage" xlink:type="simple">adult</named-content>; occurrenceID: <named-content xmlns:xlink="http://www.w3.org/1999/xlink" content-type="dwc:occurrenceID" xlink:type="simple">8AA0489E-8200-5D6D-93C9-0225AE483D90</named-content>; <bold>Taxon:</bold> scientificName: <named-content xmlns:xlink="http://www.w3.org/1999/xlink" content-type="dwc:scientificName" xlink:type="simple"><tp:taxon-name><tp:taxon-name-part taxon-name-part-type="genus" reg="Solaenaulus">Solaenaulus</tp:taxon-name-part> <tp:taxon-name-part taxon-name-part-type="species" reg="butteli">butteli</tp:taxon-name-part></tp:taxon-name> (Carl, 1922)</named-content>; kingdom: <named-content xmlns:xlink="http://www.w3.org/1999/xlink" content-type="dwc:kingdom" xlink:type="simple"><tp:taxon-name><tp:taxon-name-part taxon-name-part-type="kingdom">Animalia</tp:taxon-name-part></tp:taxon-name></named-content>; phylum: <named-content xmlns:xlink="http://www.w3.org/1999/xlink" content-type="dwc:phylum" xlink:type="simple"><tp:taxon-name><tp:taxon-name-part taxon-name-part-type="phylum">Arthropoda</tp:taxon-name-part></tp:taxon-name></named-content>; class: <named-content xmlns:xlink="http://www.w3.org/1999/xlink" content-type="dwc:class" xlink:type="simple"><tp:taxon-name><tp:taxon-name-part taxon-name-part-type="class">Diplopoda</tp:taxon-name-part></tp:taxon-name></named-content>; order: <named-content xmlns:xlink="http://www.w3.org/1999/xlink" content-type="dwc:order" xlink:type="simple"><tp:taxon-name><tp:taxon-name-part taxon-name-part-type="order">Polydesmida</tp:taxon-name-part></tp:taxon-name></named-content>; family: <named-content xmlns:xlink="http://www.w3.org/1999/xlink" content-type="dwc:family" xlink:type="simple"><tp:taxon-name><tp:taxon-name-part taxon-name-part-type="family">Opisotretidae</tp:taxon-name-part></tp:taxon-name></named-content>; genus: <named-content xmlns:xlink="http://www.w3.org/1999/xlink" content-type="dwc:genus" xlink:type="simple"><tp:taxon-name><tp:taxon-name-part taxon-name-part-type="genus">Solaenaulus</tp:taxon-name-part></tp:taxon-name></named-content>; specificEpithet: <named-content xmlns:xlink="http://www.w3.org/1999/xlink" content-type="dwc:specificEpithet" xlink:type="simple"><tp:taxon-name><tp:taxon-name-part taxon-name-part-type="genus" reg="Solaenaulus"/><tp:taxon-name-part taxon-name-part-type="species" reg="butteli">butteli</tp:taxon-name-part></tp:taxon-name></named-content>; <bold>Location:</bold> islandGroup: <named-content xmlns:xlink="http://www.w3.org/1999/xlink" content-type="dwc:islandGroup" xlink:type="simple">Ogasawara Islands</named-content>; island: <named-content xmlns:xlink="http://www.w3.org/1999/xlink" content-type="dwc:island" xlink:type="simple">Chichi-jima Island</named-content>; country: <named-content xmlns:xlink="http://www.w3.org/1999/xlink" content-type="dwc:country" xlink:type="simple">Japan</named-content>; countryCode: <named-content xmlns:xlink="http://www.w3.org/1999/xlink" content-type="dwc:countryCode" xlink:type="simple">JP</named-content>; stateProvince: <named-content xmlns:xlink="http://www.w3.org/1999/xlink" content-type="dwc:stateProvince" xlink:type="simple">Tokyo</named-content>; county: <named-content xmlns:xlink="http://www.w3.org/1999/xlink" content-type="dwc:county" xlink:type="simple">Ogasawara</named-content>; locality: <named-content xmlns:xlink="http://www.w3.org/1999/xlink" content-type="dwc:locality" xlink:type="simple">Tatsumizaki</named-content>; verbatimLocality: <named-content xmlns:xlink="http://www.w3.org/1999/xlink" content-type="dwc:verbatimLocality" xlink:type="simple">Tatsumizaki, Chichi-jima Island, Ogasawara Islands, Tokyo, Japan</named-content>; decimalLatitude: <named-content xmlns:xlink="http://www.w3.org/1999/xlink" content-type="dwc:decimalLatitude" xlink:type="simple">27.039</named-content>; decimalLongitude: <named-content xmlns:xlink="http://www.w3.org/1999/xlink" content-type="dwc:decimalLongitude" xlink:type="simple">142.2219</named-content>; geodeticDatum: <named-content xmlns:xlink="http://www.w3.org/1999/xlink" content-type="dwc:geodeticDatum" xlink:type="simple">WGS84</named-content>; georeferenceVerificationStatus: <named-content xmlns:xlink="http://www.w3.org/1999/xlink" content-type="dwc:georeferenceVerificationStatus" xlink:type="simple">verified by collector</named-content>; <bold>Identification:</bold> identifiedBy: <named-content xmlns:xlink="http://www.w3.org/1999/xlink" content-type="dwc:identifiedBy" xlink:type="simple">Soma Chiyoda</named-content>; dateIdentified: <named-content xmlns:xlink="http://www.w3.org/1999/xlink" content-type="dwc:dateIdentified" xlink:type="simple">2025–2026</named-content>; <bold>Event:</bold> samplingProtocol: <named-content xmlns:xlink="http://www.w3.org/1999/xlink" content-type="dwc:samplingProtocol" xlink:type="simple">collected from leaf litter</named-content>; eventDate: <named-content xmlns:xlink="http://www.w3.org/1999/xlink" content-type="dwc:eventDate" xlink:type="simple">2025-09-28</named-content>; year: <named-content xmlns:xlink="http://www.w3.org/1999/xlink" content-type="dwc:year" xlink:type="simple">2025</named-content>; month: <named-content xmlns:xlink="http://www.w3.org/1999/xlink" content-type="dwc:month" xlink:type="simple">9</named-content>; day: <named-content xmlns:xlink="http://www.w3.org/1999/xlink" content-type="dwc:day" xlink:type="simple">28</named-content>; <bold>Record Level:</bold> institutionCode: <named-content xmlns:xlink="http://www.w3.org/1999/xlink" content-type="dwc:institutionCode" xlink:type="simple">KPM</named-content>; basisOfRecord: <named-content xmlns:xlink="http://www.w3.org/1999/xlink" content-type="dwc:basisOfRecord" xlink:type="simple">PreservedSpecimen</named-content></p></list-item></list></tp:treatment-sec><tp:treatment-sec sec-type="Diagnosis"><title>Diagnosis</title><p>Based on the descriptions by <xref ref-type="bibr" rid="B13944982">Carl (1922)</xref>, <xref ref-type="bibr" rid="B13944516">Carl (1941)</xref>, <xref ref-type="bibr" rid="B13944596">Golovatch et al. (2010)</xref> and <xref ref-type="bibr" rid="B13930320">Golovatch et al. (2013)</xref>, the specimens were identified as <italic><tp:taxon-name><tp:taxon-name-part taxon-name-part-type="genus" reg="Solaenaulus">S.</tp:taxon-name-part> <tp:taxon-name-part taxon-name-part-type="species" reg="butteli">butteli</tp:taxon-name-part></tp:taxon-name></italic> by the following characters: males with head + 19 rings, 4.8–6.0 mm long (Fig. <xref ref-type="fig" rid="F13930399">6</xref>A and B); female with head + 20 rings, 6.2–6.7 mm long (Fig. <xref ref-type="fig" rid="F13930399">6</xref>C); colour smoky pink (Fig. <xref ref-type="fig" rid="F13930399">6</xref>A and C); shoulders of paranota usually not so prominent (Fig. <xref ref-type="fig" rid="F13930399">6</xref>A and D–F); gonopod telopodite bipartite (exomere and solenomere), with a basal process on frontoventral face of femorite prominent (Fig. <xref ref-type="fig" rid="F13930399">6</xref>G and H); the basal process relatively short, less than one-third of total length of telopodite (Fig. <xref ref-type="fig" rid="F13930399">6</xref>G and H).</p></tp:treatment-sec><tp:treatment-sec sec-type="Distribution"><title>Distribution</title><p>Myanmar, Singapore, Indonesia (Sumatra; type locality: “Säntis (Distrikt Deli). Ostsumatra”), Christmas Island (Indian Ocean), Papua New Guinea, Fiji, Japan (Ototo-jima Island, Ani-jima Island, Chichi-jima Island, Haha-jima Island) (<xref ref-type="bibr" rid="B13944982">Carl 1922</xref>, <xref ref-type="bibr" rid="B13944516">Carl 1941</xref>, <xref ref-type="bibr" rid="B13944882">Takano 1988</xref>, <xref ref-type="bibr" rid="B13944682">Jeekel 2006</xref>, <xref ref-type="bibr" rid="B13944596">Golovatch et al. 2010</xref>, <xref ref-type="bibr" rid="B13930284">Akkari and Enghoff 2011</xref>, <xref ref-type="bibr" rid="B13944552">Decker 2013</xref>, present study) (Fig. <xref ref-type="fig" rid="F13928401">1</xref>).</p></tp:treatment-sec><tp:treatment-sec sec-type="Ecology"><title>Ecology</title><p>This species was collected from beneath fallen logs and within leaf litter in forested areas. The collection sites were located relatively distant from settlements and the port.</p></tp:treatment-sec><tp:treatment-sec sec-type="Taxon discussion"><title>Taxon discussion</title><p><xref ref-type="bibr" rid="B13944516">Carl (1941)</xref> described <italic><tp:taxon-name><tp:taxon-name-part taxon-name-part-type="genus" reg="Solaenaulus">S.</tp:taxon-name-part> <tp:taxon-name-part taxon-name-part-type="species" reg="butteli">butteli</tp:taxon-name-part> <tp:taxon-name-part taxon-name-part-type="subspecies" reg="birmanicus">birmanicus</tp:taxon-name-part></tp:taxon-name></italic> from Myanmar as a subspecies of <italic><tp:taxon-name><tp:taxon-name-part taxon-name-part-type="genus" reg="Solaenaulus">S.</tp:taxon-name-part> <tp:taxon-name-part taxon-name-part-type="species" reg="butteli">butteli</tp:taxon-name-part></tp:taxon-name></italic>, based on differences in the degree of development of the teeth on the paranota and in the morphology of the gonopods. <xref ref-type="bibr" rid="B13944682">Jeekel (2006)</xref> regarded the gonopodal differences between the two taxa as merely due to differences in the angle of illustration and, thus, did not recognise the subspecies, treating only <italic><tp:taxon-name><tp:taxon-name-part taxon-name-part-type="genus" reg="Solaenaulus">S.</tp:taxon-name-part> <tp:taxon-name-part taxon-name-part-type="species" reg="butteli">butteli</tp:taxon-name-part></tp:taxon-name></italic> as valid. In contrast, <xref ref-type="bibr" rid="B13944596">Golovatch et al. (2010)</xref> treated <italic><tp:taxon-name><tp:taxon-name-part taxon-name-part-type="genus" reg="Solaenaulus">S.</tp:taxon-name-part> <tp:taxon-name-part taxon-name-part-type="species" reg="butteli">b.</tp:taxon-name-part> <tp:taxon-name-part taxon-name-part-type="subspecies" reg="birmanicus">birmanicus</tp:taxon-name-part></tp:taxon-name></italic> as a distinct species and recognised two species within the genus, <italic><tp:taxon-name><tp:taxon-name-part taxon-name-part-type="genus" reg="Solaenaulus">S.</tp:taxon-name-part> <tp:taxon-name-part taxon-name-part-type="species" reg="butteli">butteli</tp:taxon-name-part></tp:taxon-name></italic> and <italic><tp:taxon-name><tp:taxon-name-part taxon-name-part-type="genus" reg="Solaenaulus">S.</tp:taxon-name-part> <tp:taxon-name-part taxon-name-part-type="species" reg="birmanicus">birmanicus</tp:taxon-name-part></tp:taxon-name></italic>. As the gonopods illustrated by <xref ref-type="bibr" rid="B13944596">Golovatch et al. (2010)</xref> from different angles appeared to differ markedly in shape and because they reported that the New Guinean specimens possessed a combination of characters of both <italic><tp:taxon-name><tp:taxon-name-part taxon-name-part-type="genus" reg="Solaenaulus">S.</tp:taxon-name-part> <tp:taxon-name-part taxon-name-part-type="species" reg="butteli">butteli</tp:taxon-name-part></tp:taxon-name></italic> and <italic><tp:taxon-name><tp:taxon-name-part taxon-name-part-type="genus" reg="Solaenaulus">S.</tp:taxon-name-part> <tp:taxon-name-part taxon-name-part-type="species" reg="birmanicus">birmanicus</tp:taxon-name-part></tp:taxon-name></italic>, we follow <xref ref-type="bibr" rid="B13944682">Jeekel (2006)</xref> in recognising only <italic><tp:taxon-name><tp:taxon-name-part taxon-name-part-type="genus" reg="Solaenaulus">S.</tp:taxon-name-part> <tp:taxon-name-part taxon-name-part-type="species" reg="butteli">butteli</tp:taxon-name-part></tp:taxon-name></italic> as valid within this genus. The specimens from the Ogasawara Islands reported by <xref ref-type="bibr" rid="B13944882">Takano (1988)</xref> and the present study both closely matched the gonopod morphology depicted in the original description of <italic><tp:taxon-name><tp:taxon-name-part taxon-name-part-type="genus" reg="Solaenaulus">S.</tp:taxon-name-part> <tp:taxon-name-part taxon-name-part-type="species" reg="butteli">butteli</tp:taxon-name-part></tp:taxon-name></italic> rather than that of <italic><tp:taxon-name><tp:taxon-name-part taxon-name-part-type="genus" reg="Solaenaulus">S.</tp:taxon-name-part> <tp:taxon-name-part taxon-name-part-type="species" reg="butteli">b.</tp:taxon-name-part> <tp:taxon-name-part taxon-name-part-type="subspecies" reg="birmanicus">birmanicus</tp:taxon-name-part></tp:taxon-name></italic>, illustrated by <xref ref-type="bibr" rid="B13944516">Carl (1941)</xref>.</p></tp:treatment-sec><tp:treatment-sec sec-type="Notes"><title>Notes</title><sec sec-type="Japanese name"><title>Japanese name</title><p>We herein propose the new Japanese name “Yari-himeobiyasude” (Japanese: ヤリヒメオビヤスデ) for this species. This Japanese name refers to the characteristic basal process of the gonopod observed in this species. Furthermore, the genus <italic><tp:taxon-name><tp:taxon-name-part taxon-name-part-type="genus" reg="Solaenaulus">Solaenaulus</tp:taxon-name-part></tp:taxon-name></italic> was given the Japanese name “Ogasawara-chibiyasude-zoku” (Japanese: オガサワラチビヤスデ属) by <xref ref-type="bibr" rid="B13944882">Takano (1988)</xref>; however, because this species and the genus are not restricted to the Ogasawara Islands, but are widely distributed throughout Southeast Asia, we propose to revise the Japanese name of the genus to “Yari-himeobiyasude-zoku” (Japanese: ヤリヒメオビヤスデ属).</p></sec><sec sec-type="Reassessment of the record by Takano (1988)"><title>Reassessment of the record by Takano (1988)</title><p><xref ref-type="bibr" rid="B13944882">Takano (1988)</xref> recorded <italic><tp:taxon-name><tp:taxon-name-part taxon-name-part-type="genus" reg="Solaenaulus">Solaenaulus</tp:taxon-name-part></tp:taxon-name></italic> sp. from Chichi-jima Island in the Ogasawara Islands and noted its resemblance to <italic><tp:taxon-name><tp:taxon-name-part taxon-name-part-type="genus" reg="Solaenaulus">S.</tp:taxon-name-part> <tp:taxon-name-part taxon-name-part-type="species" reg="butteli">butteli</tp:taxon-name-part></tp:taxon-name></italic>, while suggesting that it might represent an undescribed species because of the presence of a spine-like projection on the basal process of the gonopod. However, since the original description of <italic><tp:taxon-name><tp:taxon-name-part taxon-name-part-type="genus" reg="Solaenaulus">S.</tp:taxon-name-part> <tp:taxon-name-part taxon-name-part-type="species" reg="butteli">butteli</tp:taxon-name-part></tp:taxon-name></italic> clearly depicts a spine-like projection and no distinguishing differences were found between the specimens from Chichi-jima Island and <italic><tp:taxon-name><tp:taxon-name-part taxon-name-part-type="genus" reg="Solaenaulus">S.</tp:taxon-name-part> <tp:taxon-name-part taxon-name-part-type="species" reg="butteli">butteli</tp:taxon-name-part></tp:taxon-name></italic> (<xref ref-type="bibr" rid="B13944982">Carl 1922</xref>, <xref ref-type="bibr" rid="B13944882">Takano 1988</xref>), the record is herein identified as <italic><tp:taxon-name><tp:taxon-name-part taxon-name-part-type="genus" reg="Solaenaulus">S.</tp:taxon-name-part> <tp:taxon-name-part taxon-name-part-type="species" reg="butteli">butteli</tp:taxon-name-part></tp:taxon-name></italic>.</p></sec></tp:treatment-sec><tp:treatment-sec><!--Section generated to contain objects referenced in tp:taxon-treatment.--><fig id="F13930399" position="float" orientation="portrait"><object-id xmlns:xlink="http://www.w3.org/1999/xlink" content-type="arpha" xlink:type="simple">DC81040E-B8A8-5762-8A8B-AD5A645325A0</object-id><object-id xmlns:xlink="http://www.w3.org/1999/xlink" content-type="doi" xlink:type="simple">10.3897/BDJ.14.e194219.figure5</object-id><label>Figure 6.</label><caption><p><italic><tp:taxon-name><tp:taxon-name-part taxon-name-part-type="genus" reg="Solaenaulus">Solaenaulus</tp:taxon-name-part> <tp:taxon-name-part taxon-name-part-type="species" reg="butteli">butteli</tp:taxon-name-part></tp:taxon-name></italic> (Carl, 1922) from Ani-jima (<bold>C</bold>), Chichi-jima (<bold>A, B, D–F</bold>: KPM-NKB 2105) and Haha-jima Islands (<bold>G, H</bold>: KPM-NKB 2097). <bold>A, B</bold> Dorsal view (<bold>A</bold>) and ventral view (<bold>B</bold>) of male adult; <bold>C</bold> Female adult in life, photographed in Mt. Tachigami-yama, Ani-jima Island; <bold>D–F</bold> Dorsal view of anterior part (<bold>D</bold>), rings 9–11 (<bold>E</bold>) and posterior part (<bold>F</bold>); <bold>G</bold> Ventral view of intact gonopods; <bold>H</bold> Ventrolateral view of intact left gonopod. Abbreviations: ex, exomere; p, prefemoral process; r, ring (e.g. r9 = ring 9); sl, solenomere. Scale bars: 1 mm (<bold>A, B</bold>); 500 μm (<bold>D–F</bold>); 100 μm (<bold>G, H</bold>).</p></caption><graphic xmlns:xlink="http://www.w3.org/1999/xlink" xlink:href="bdj-14-e194219-g006.png" position="float" id="oo_1549589.png" orientation="portrait" xlink:type="simple"><uri content-type="original_file" xlink:type="simple">https://binary.pensoft.net/fig/1549589</uri></graphic></fig><fig id="F13928401" position="float" orientation="portrait"><object-id xmlns:xlink="http://www.w3.org/1999/xlink" content-type="arpha" xlink:type="simple">DABED654-FA05-5E14-9875-4748EA6D9FC4</object-id><object-id xmlns:xlink="http://www.w3.org/1999/xlink" content-type="doi" xlink:type="simple">10.3897/BDJ.14.e194219.figure6</object-id><label>Figure 1.</label><caption><p>Distribution map of the five newly-recorded millipede species. <bold>A</bold> Map showing the localities of Ototo-jima, Ani-jima, Chichi-jima and Haha-jima Islands in the Ogasawara Islands and the corresponding collection sites of the five species, based on voucher specimens examined in the present study and reexamined materials from <xref ref-type="bibr" rid="B13944909">Tanabe (1991)</xref>; <bold>B</bold> Previously known distributions of the five species from East Asia to Oceania, including records from the present study.</p></caption><graphic xmlns:xlink="http://www.w3.org/1999/xlink" xlink:href="bdj-14-e194219-g001.png" position="float" id="oo_1554762.png" orientation="portrait" xlink:type="simple"><uri content-type="original_file" xlink:type="simple">https://binary.pensoft.net/fig/1554762</uri></graphic></fig></tp:treatment-sec><ref-list><ref id="B13944982"><element-citation xmlns:xlink="http://www.w3.org/1999/xlink" publication-type="article" xlink:type="simple"><person-group person-group-type="author"><name name-style="western"><surname>Carl</surname><given-names>J</given-names></name></person-group><year>1922</year><article-title>Wissenschaftliche Ergebnisse einer Forschungsreise nach Ostindien, ausgeführt im Auftrage der Akademie der Wissenschaften zu Berlin von H. v. Buttel-Reepen. VIII. Diplopoden aus Sumatra, Java, Malakka und Ceylon</article-title><source>Zoologische Jahrbücher, Abteilung für Systematik, Geographie und Biologie der Tiere</source><volume>44</volume><fpage>565</fpage><lpage>578</lpage></element-citation></ref><ref id="B13944440"><element-citation xmlns:xlink="http://www.w3.org/1999/xlink" publication-type="article" xlink:type="simple"><person-group person-group-type="author"><name name-style="western"><surname>Attems</surname><given-names>C</given-names></name></person-group><year>1940</year><article-title><tp:taxon-name><tp:taxon-name-part taxon-name-part-type="subphylum">Myriapoda</tp:taxon-name-part></tp:taxon-name> 3. <tp:taxon-name><tp:taxon-name-part taxon-name-part-type="superfamily">Polydesmoidea</tp:taxon-name-part></tp:taxon-name> III. Fam. <tp:taxon-name><tp:taxon-name-part taxon-name-part-type="family">Polydesmidae</tp:taxon-name-part></tp:taxon-name>, <tp:taxon-name><tp:taxon-name-part taxon-name-part-type="family">Vanhoeffeniidae</tp:taxon-name-part></tp:taxon-name>, <tp:taxon-name><tp:taxon-name-part taxon-name-part-type="family">Cryptodesmidae</tp:taxon-name-part></tp:taxon-name>, <tp:taxon-name><tp:taxon-name-part taxon-name-part-type="family">Oniscodesmidae</tp:taxon-name-part></tp:taxon-name>, <tp:taxon-name><tp:taxon-name-part taxon-name-part-type="family">Sphaerotrichopidae</tp:taxon-name-part></tp:taxon-name>, <tp:taxon-name><tp:taxon-name-part taxon-name-part-type="family">Periodontodesmidae</tp:taxon-name-part></tp:taxon-name>, <tp:taxon-name><tp:taxon-name-part taxon-name-part-type="family">Rhachidesmidae</tp:taxon-name-part></tp:taxon-name>, <tp:taxon-name><tp:taxon-name-part taxon-name-part-type="family">Macellolophidae</tp:taxon-name-part></tp:taxon-name>, <tp:taxon-name><tp:taxon-name-part taxon-name-part-type="family">Pandirodesmidae</tp:taxon-name-part></tp:taxon-name></article-title><source>Das Tierreich</source><volume>70</volume><fpage>1</fpage><lpage>577</lpage></element-citation></ref><ref id="B13944516"><element-citation xmlns:xlink="http://www.w3.org/1999/xlink" publication-type="article" xlink:type="simple"><person-group person-group-type="author"><name name-style="western"><surname>Carl</surname><given-names>J</given-names></name></person-group><year>1941</year><article-title>Orientalische Polydesmoiden</article-title><source>Revue Suisse de Zoologie</source><volume>48</volume><issue>6</issue><fpage>359</fpage><lpage>376</lpage></element-citation></ref><ref id="B13944596"><element-citation xmlns:xlink="http://www.w3.org/1999/xlink" publication-type="article" xlink:type="simple"><person-group person-group-type="author"><name name-style="western"><surname>Golovatch</surname><given-names>S, I</given-names></name><name name-style="western"><surname>Stoev</surname><given-names>P</given-names></name><name name-style="western"><surname>VandenSpiegel</surname><given-names>D</given-names></name></person-group><year>2010</year><article-title>New or poorly-known millipedes (<tp:taxon-name><tp:taxon-name-part taxon-name-part-type="class">Diplopoda</tp:taxon-name-part></tp:taxon-name>) from Papua New Guinea, 2</article-title><source><tp:taxon-name><tp:taxon-name-part taxon-name-part-type="phylum">Arthropoda</tp:taxon-name-part></tp:taxon-name> Selecta</source><volume>19</volume><issue>3</issue><fpage>129</fpage><lpage>143</lpage></element-citation></ref><ref id="B13930320"><element-citation xmlns:xlink="http://www.w3.org/1999/xlink" publication-type="article" xlink:type="simple"><person-group person-group-type="author"><name name-style="western"><surname>Golovatch</surname><given-names>Sergei</given-names></name><name name-style="western"><surname>Geoffroy</surname><given-names>Jean-Jacques</given-names></name><name name-style="western"><surname>Stoev</surname><given-names>Pavel</given-names></name><name name-style="western"><surname>VandenSpiegel</surname><given-names>Didier</given-names></name></person-group><year>2013</year><article-title>Review of the millipede family <tp:taxon-name><tp:taxon-name-part taxon-name-part-type="family">Opisotretidae</tp:taxon-name-part></tp:taxon-name> (<tp:taxon-name><tp:taxon-name-part taxon-name-part-type="class">Diplopoda</tp:taxon-name-part></tp:taxon-name>, <tp:taxon-name><tp:taxon-name-part taxon-name-part-type="order">Polydesmida</tp:taxon-name-part></tp:taxon-name>), with descriptions of new species</article-title><source>ZooKeys</source><volume>302</volume><fpage>13</fpage><lpage>77</lpage><pub-id pub-id-type="doi">10.3897/zookeys.302.5357</pub-id></element-citation></ref><ref id="B13944882"><element-citation xmlns:xlink="http://www.w3.org/1999/xlink" publication-type="article" xlink:type="simple"><person-group person-group-type="author"><name name-style="western"><surname>Takano</surname><given-names>M</given-names></name></person-group><year>1988</year><article-title>[A newly recorded genus of the family <tp:taxon-name><tp:taxon-name-part taxon-name-part-type="family">Vanhoeffeniidae</tp:taxon-name-part></tp:taxon-name> from Japan]</article-title><source>Takakuwaia</source><volume>20</volume><fpage>9</fpage><lpage>10</lpage><comment content-type="language">Japanese</comment></element-citation></ref><ref id="B13944682"><element-citation xmlns:xlink="http://www.w3.org/1999/xlink" publication-type="article" xlink:type="simple"><person-group person-group-type="author"><name name-style="western"><surname>Jeekel</surname><given-names>C, A, W</given-names></name></person-group><year>2006</year><article-title>Some notes on <tp:taxon-name><tp:taxon-name-part taxon-name-part-type="class">Diplopoda</tp:taxon-name-part></tp:taxon-name> from Christmas Island (Indian Ocean)</article-title><source>Myriapod Memoranda</source><volume>9</volume><fpage>59</fpage><lpage>63</lpage></element-citation></ref><ref id="B13930284"><element-citation xmlns:xlink="http://www.w3.org/1999/xlink" publication-type="article" xlink:type="simple"><person-group person-group-type="author"><name name-style="western"><surname>Akkari</surname><given-names>Nesrine</given-names></name><name name-style="western"><surname>Enghoff</surname><given-names>Henrik</given-names></name></person-group><year>2011</year><article-title>On some surface structures of potential taxonomic importance in families of the suborders <tp:taxon-name><tp:taxon-name-part taxon-name-part-type="suborder">Polydesmidea</tp:taxon-name-part></tp:taxon-name> and <tp:taxon-name><tp:taxon-name-part taxon-name-part-type="suborder">Dalodesmidea</tp:taxon-name-part></tp:taxon-name> (<tp:taxon-name><tp:taxon-name-part taxon-name-part-type="order">Polydesmida</tp:taxon-name-part></tp:taxon-name>, <tp:taxon-name><tp:taxon-name-part taxon-name-part-type="class">Diplopoda</tp:taxon-name-part></tp:taxon-name>)</article-title><source>ZooKeys</source><volume>156</volume><fpage>1</fpage><lpage>24</lpage><pub-id pub-id-type="doi">10.3897/zookeys.156.2134</pub-id></element-citation></ref><ref id="B13944552"><element-citation xmlns:xlink="http://www.w3.org/1999/xlink" publication-type="book" xlink:type="simple"><person-group person-group-type="author"><name name-style="western"><surname>Decker</surname><given-names>P</given-names></name></person-group><year>2013</year><source>Annotated checklist of the millipedes (<tp:taxon-name><tp:taxon-name-part taxon-name-part-type="class">Diplopoda</tp:taxon-name-part></tp:taxon-name>) and centipedes (<tp:taxon-name><tp:taxon-name-part taxon-name-part-type="class">Chilopoda</tp:taxon-name-part></tp:taxon-name>) of Singapore</source><publisher-name>Raffles Museum of Biodiversity Research National University of Singapore</publisher-name><publisher-loc>Singapore</publisher-loc><size units="page">29</size><uri xlink:type="simple">https://www.entomoresin.com/1pdf/myriapods_singapore.pdf</uri><isbn>978-981-07-6327-5</isbn></element-citation></ref><ref id="B13944909"><element-citation xmlns:xlink="http://www.w3.org/1999/xlink" publication-type="chapter" xlink:type="simple"><person-group person-group-type="author"><name name-style="western"><surname>Tanabe</surname><given-names>T</given-names></name></person-group><year>1991</year><chapter-title>[Millipedes in the Ogasawara Islands]</chapter-title><person-group person-group-type="editor"><name name-style="western"><surname>Ono</surname><given-names>M</given-names></name><name name-style="western"><surname>Kimura</surname><given-names>M</given-names></name><name name-style="western"><surname>Miyashita</surname><given-names>K</given-names></name><name name-style="western"><surname>Nogami</surname><given-names>M</given-names></name></person-group><source>Report of the second general survey on natural environment of the Ogasawara (Bonin) islands</source><publisher-name>Tokyo Metropolitan University</publisher-name><publisher-loc>Tokyo</publisher-loc><size units="page">239–240</size><comment content-type="language">Japanese</comment></element-citation></ref></ref-list></tp:taxon-treatment>
